# Supplementary material for: Anellovirus evolution during long-term chronic infection
Source: Virus Evol. 2023 Jan 5;9(1):vead001. doi: 10.1093/ve/vead001 (PMC9885978; doi:10.1093/ve/vead001)
Supplement: vead001_Supp [file vead001_supp.zip]

Archive with 2 entries (2 files):
- Supplementary Figures_14-Dec-22.docx
- Supplementary Tables_14-Dec-22.xlsx
