# Supplementary material for: Anellovirus evolution during long-term chronic infection
Source: Virus Evol. 2023 Jan 5;9(1):vead001. doi: 10.1093/ve/vead001 (PMC9885978; doi:10.1093/ve/vead001)
Supplement: vead001_Supp [file vead001_supp.zip › Supplementary Tables_14-Dec-22.xlsx]

## Sheet: Supplementary Table S1
Supplementary Table S1. All time points of selected lineages. The reference time points are highlighted in yellow. TP - time point; RPM - reads per million.
Lineage	Accession number	TP	date_of_collection	years_of_follow	age_of_the_subject	mapped_reads	total_reads	RPM	Coverage [%]	copies_per_mL	APOBEC_editing	selected_TP
TTMV-AMS-S1-41	OL694786	1	1985-11-15	0	41	4	620235	6.44524	10.9607	500	no	no
TTMV-AMS-S1-41	OL694786	2	1986-05-21	0.5	41.5	29	92169	310.935	64.9259	500	no	no
TTMV-AMS-S1-41	OL694786	3	1986-11-17	1	42	4861	288420	16445	100	500	no	no
TTMV-AMS-S1-41	OL694786	4	1987-05-18	1.5	42.5	28757	268304	106097	100	24400	no	yes
TTMV-AMS-S1-41	OL694786	5	1987-11-11	2	43	6480	381271	16209.4	100	500	no	no
TTMV-AMS-S1-41	OL694786	6	1988-09-06	2.8	43.8	37946	213142	177742	100	2560	no	yes
TTMV-AMS-S1-41	OL694786	7	1988-11-14	3	44	14625	194903	58537.2	100	500	no	no
TTMV-AMS-S1-41	OL694786	8	1989-05-30	3.5	44.5	11	23332	456.015	39.2005	500	no	no
TTMV-AMS-S1-41	OL694786	9	1989-11-06	4	45	2	121013	16.5072	6.1251	500	no	no
TTMV-AMS-S1-41	OL694786	10	1990-05-14	4.5	45.5	30732	178139	171390	100	9320	no	yes
TTMV-AMS-S1-41	OL694786	11	1990-06-11	5	46	7968	129193	61525.2	100	8200	no	yes
TTMV-AMS-S1-41	OL694786	12	1991-04-11	5.4	46.4	23174	534904	42015.1	100	5800	yes	no
TTMV-AMS-S1-41	OL694786	13	1991-05-23	5.5	46.5	3700	41318	87860.9	100	34400	no	yes
TTMV-AMS-S1-41	OL694786	14	1993-05-11	7.5	48.5	19	82284	226.598	79.1747	500	no	no
TTMV-AMS-S1-41	OL694786	15	1993-11-22	8	49	3987	92055	41919.9	100	3100	no	yes
TTMV-AMS-S1-41	OL694786	16	1994-05-24	8.5	49.5	5635	457407	12095	100	500	no	no
TTMV-AMS-S1-41	OL694786	17	1994-11-29	9	50	98	279001	339.639	99.2263	3960	no	no
TTMV-AMS-S1-41	OL694786	18	1995-12-04	10.1	51.1	830	16751	46070.2	100	15900	no	no
TTMV-AMS-S1-41	OL694786	19	1995-05-30	9.5	50.5	7192	647434	10413.5	100	500	no	no
TTMV-AMS-S1-41	OL694786	20	1996-12-03	11	52	8470	432321	17474.5	100	9600	no	yes
TTMV-AMS-S1-41	OL694786	21	1996-05-30	10.5	51.5	31298	655493	47142.2	100	11300	yes	no
TTMV-AMS-S1-41	OL694786	22	2003-10-04	17.9	58.9	7	7709	858.159	48.4848	500	no	no
TTMV-AMS-S1-41	OL694786	23	2003-10-13	17.9	58.9	1853	38341	42421.2	89.1683	8200	yes	no
TTMV-AMS-S1-41	OL694786	24	2004-04-13	18.4	59.4	14637	273982	50310	100	110000	no	yes
TTMV-AMS-S1-41	OL694786	25	2004-12-10	19.1	60.1	10	198439	46.3538	35.0097	1920	no	no
TTMV-AMS-S1-41	OL694786	26	2005-10-10	19.9	60.9	2101	132395	14971.5	100	500	no	no
TTMV-AMS-S1-41	OL694786	27	2005-11-04	20	61	2409	182876	12619.6	100	4320	yes	no
TTMV-AMS-S1-41	OL694786	28	2006-10-10	20.9	61.9	10617	477303	21593.8	100	9920	yes	no
TTMV-AMS-S1-41	OL694786	29	2006-11-04	21	62	96	5611	15454	97.421	500	no	no
TTMV-AMS-S1-41	OL694786	30	2007-08-10	21.7	62.7	1772	175126	9254.67	100	1440	no	yes
TTMV-AMS-S1-41	OL694786	31	2007-10-04	21.9	62.9	4	191314	20.4925	13.4752	2540	no	no
TTMV-AMS-S1-41	OL694786	32	2008-07-04	22.6	63.6	20694	185555	106213	100	500	no	no
TTMV-AMS-S1-41	OL694786	33	2008-09-10	22.8	63.8	184	35738	4872.37	100	2020	no	no
TTMV-AMS-S1-41	OL694786	34	2009-08-10	23.7	64.7	2	34389	56.224	7.0277	500	no	no
TTMV-AMS-S1-41	OL694786	35	2009-09-04	23.8	64.8	1097	40056	26922.2	100	29200	yes	no
TTMV-AMS-S1-41	OL694786	36	2010-01-04	24.1	65.1	6	209360	28.1662	31.9794	500	no	no
TTMV-AMS-S1-41	OL694786	37	2010-04-10	24.4	65.4	74	3941	13909.8	95.8092	14700	no	no
TTMV-AMS-S1-41	OL694786	38	2011-04-04	25.4	66.4	334	329081	1010.59	100	500	no	no
TTMV-AMS-S1-41	OL694786	39	2011-09-29	25.9	66.9	612	79731	7289.45	100	13300	no	no
TTMV-AMS-S1-41	OL694786	40	2012-03-12	26.3	67.3	1	91983	10.8139	2.1277	500	no	no
TTMV-AMS-S1-41	OL694786	41	2012-04-16	26.4	67.4	0	18471	0	0	500	no	no
TTMV-AMS-S1-41	OL694786	42	2013-03-06	27.3	68.3	3594	163254	21857.7	100	500	no	no
TTMV-AMS-S1-41	OL694786	43	2013-12-16	28.1	69.1	12	1249	6462.04	23.2108	11400	no	no
TTMV-AMS-S1-41	OL694786	44	2014-06-16	28.6	69.6	5555	304170	18228.2	100	12200	no	yes
TTMV-AMS-S1-41	OL694786	45	2014-11-12	29	70	12597	129244	96479.9	100	34300	yes	no
TTMV-AMS-S1-41	OL694786	46	2015-11-06	30	71	8258	977133	8439.59	100	500	no	no
TTMV-AMS-S1-41	OL694786	47	2015-12-17	30.1	71.1	6631	180850	36279	100	17100	no	yes
TTMV-AMS-S1-41	OL694786	48	2016-06-23	30.6	71.6	1040	85126	12132.5	100	55600	no	yes
TTMV-AMS-S1-41	OL694786	49	2016-12-15	31.1	72.1	893	404808	2193.76	100	500	no	no
TTMV-AMS-S1-41	OL694786	50	2017-04-24	31.4	72.4	4623	50270	91405.2	100	38000	yes	no
TTMV-AMS-S1-41	OL694786	51	2017-09-26	31.9	72.9	6916	525571	13100.7	100	37500	yes	no
TTMV-AMS-S1-41	OL694786	52	2018-03-27	32.4	73.4	1226	272646	4485.42	100	46400	no	yes
TTMV-AMS-S1-41	OL694786	53	2018-09-27	32.9	73.9	471	80067	5767.75	100	22500	no	no
TTMV-AMS-S1-41	OL694786	54	2019-04-04	33.4	74.4	283	5109	49562.2	100	36600	yes	no
TTMV-AMS-S1-41	OL694786	55	2019-08-10	33.7	74.7	89349	889567	99270.3	100	13700	yes	no
TTV-AMS-S1-01	OL694801	1	1985-11-15	0	41	553	620235	891.054	100	508	no	no
TTV-AMS-S1-01	OL694801	2	1986-05-21	0.5	41.5	120	92169	1286.63	100	500	no	no
TTV-AMS-S1-01	OL694801	3	1986-11-17	1	42	743	288420	2513.6	100	616	no	no
TTV-AMS-S1-01	OL694801	4	1987-05-18	1.5	42.5	39	268304	143.888	75.2429	3840	no	no
TTV-AMS-S1-01	OL694801	5	1987-11-11	2	43	18	381271	45.026	44.2332	500	no	no
TTV-AMS-S1-01	OL694801	6	1988-09-06	2.8	43.8	25	213142	117.102	56.5272	1120	no	no
TTV-AMS-S1-01	OL694801	7	1988-11-14	3	44	26556	194903	106292	100	3650	no	yes
TTV-AMS-S1-01	OL694801	8	1989-05-30	3.5	44.5	80	23332	3316.47	83.9459	500	no	no
TTV-AMS-S1-01	OL694801	9	1989-11-06	4	45	699	121013	5769.28	100	4640	no	no
TTV-AMS-S1-01	OL694801	10	1990-05-14	4.5	45.5	10645	178139	59366.5	100	5880	no	yes
TTV-AMS-S1-01	OL694801	11	1990-06-11	5	46	8898	129193	68706.2	100	4040	no	yes
TTV-AMS-S1-01	OL694801	12	1991-04-11	5.4	46.4	56	534904	101.53	85.6358	512	no	no
TTV-AMS-S1-01	OL694801	13	1991-05-23	5.5	46.5	2440	41318	57940.7	100	7200	no	yes
TTV-AMS-S1-01	OL694801	14	1993-05-11	7.5	48.5	22887	82284	272955	100	10600	no	yes
TTV-AMS-S1-01	OL694801	15	1993-11-22	8	49	52927	92055	556482	100	4360	no	yes
TTV-AMS-S1-01	OL694801	16	1994-05-24	8.5	49.5	239400	457407	513850	100	32400	no	yes
TTV-AMS-S1-01	OL694801	17	1994-11-29	9	50	126217	279001	437430	100	12600	no	yes
TTV-AMS-S1-01	OL694801	18	1995-12-04	10.1	51.1	1570	16751	87144.8	100	3100	yes	no
TTV-AMS-S1-01	OL694801	19	1995-05-30	9.5	50.5	251794	647434	364581	100	7040	no	yes
TTV-AMS-S1-01	OL694801	20	1996-12-03	11	52	42571	432321	87828.3	100	11000	no	yes
TTV-AMS-S1-01	OL694801	21	1996-05-30	10.5	51.5	175342	655493	264107	100	9520	no	yes
TTV-AMS-S1-01	OL694801	22	2003-10-04	17.9	58.9	969	7709	118794	100	15200	no	no
TTV-AMS-S1-01	OL694801	23	2003-10-13	17.9	58.9	14819	38341	339255	100	20900	no	yes
TTV-AMS-S1-01	OL694801	24	2004-04-13	18.4	59.4	136825	273982	470292	100	52800	no	yes
TTV-AMS-S1-01	OL694801	25	2004-12-10	19.1	60.1	46770	198439	216797	100	44000	no	yes
TTV-AMS-S1-01	OL694801	26	2005-10-10	19.9	60.9	49122	132395	350039	100	5400	no	yes
TTV-AMS-S1-01	OL694801	27	2005-11-04	20	61	51211	182876	268269	100	85200	no	yes
TTV-AMS-S1-01	OL694801	28	2006-10-10	20.9	61.9	193802	477303	394171	100	70400	yes	no
TTV-AMS-S1-01	OL694801	29	2006-11-04	21	62	3946	5611	635222	100	24700	no	yes
TTV-AMS-S1-01	OL694801	30	2007-08-10	21.7	62.7	50897	175126	265821	100	36800	no	yes
TTV-AMS-S1-01	OL694801	31	2007-10-04	21.9	62.9	93915	191314	481139	100	14000	no	yes
TTV-AMS-S1-01	OL694801	32	2008-07-04	22.6	63.6	67784	185555	347906	100	9400	no	yes
TTV-AMS-S1-01	OL694801	33	2008-09-10	22.8	63.8	19432	35738	514564	100	18300	no	yes
TTV-AMS-S1-01	OL694801	34	2009-08-10	23.7	64.7	12250	34389	344372	100	18900	no	yes
TTV-AMS-S1-01	OL694801	35	2009-09-04	23.8	64.8	9321	40056	228753	100	18000	no	yes
TTV-AMS-S1-01	OL694801	36	2010-01-04	24.1	65.1	167164	209360	784730	100	16000	no	yes
TTV-AMS-S1-01	OL694801	37	2010-04-10	24.4	65.4	1579	3941	296805	100	63600	no	yes
TTV-AMS-S1-01	OL694801	38	2011-04-04	25.4	66.4	173417	329081	524711	100	9960	no	yes
TTV-AMS-S1-01	OL694801	39	2011-09-29	25.9	66.9	44060	79731	524792	100	6080	no	yes
TTV-AMS-S1-01	OL694801	40	2012-03-12	26.3	67.3	10711	91983	115827	100	12700	no	yes
TTV-AMS-S1-01	OL694801	41	2012-04-16	26.4	67.4	2408	18471	126391	100	3750	no	yes
TTV-AMS-S1-01	OL694801	42	2013-03-06	27.3	68.3	52965	163254	322119	100	6480	no	yes
TTV-AMS-S1-01	OL694801	43	2013-12-16	28.1	69.1	786	1249	423263	100	7280	no	no
TTV-AMS-S1-01	OL694801	44	2014-06-16	28.6	69.6	80618	304170	264540	100	10800	no	yes
TTV-AMS-S1-01	OL694801	45	2014-11-12	29	70	1469	129244	11251	100	500	no	no
TTV-AMS-S1-01	OL694801	46	2015-11-06	30	71	34492	977133	35250.5	100	500	no	no
TTV-AMS-S1-01	OL694801	47	2015-12-17	30.1	71.1	51081	180850	279470	100	2140	no	yes
TTV-AMS-S1-01	OL694801	48	2016-06-23	30.6	71.6	16492	85126	192394	100	6840	no	yes
TTV-AMS-S1-01	OL694801	49	2016-12-15	31.1	72.1	5353	404808	13150.3	100	4840	no	yes
TTV-AMS-S1-01	OL694801	50	2017-04-24	31.4	72.4	13870	50270	274235	100	4040	no	yes
TTV-AMS-S1-01	OL694801	51	2017-09-26	31.9	72.9	36597	525571	69324.1	100	4680	no	yes
TTV-AMS-S1-01	OL694801	52	2018-03-27	32.4	73.4	109153	272646	399345	100	13800	no	yes
TTV-AMS-S1-01	OL694801	53	2018-09-27	32.9	73.9	25369	80067	310662	100	6120	no	yes
TTV-AMS-S1-01	OL694801	54	2019-04-04	33.4	74.4	1246	5109	218214	100	7040	no	yes
TTV-AMS-S1-01	OL694801	55	2019-08-10	33.7	74.7	54563	889567	60621.6	100	500	no	no
TTV-AMS-S1-23	OL694823	1	1985-11-15	0	41	12359	620235	19914.2	100	736	no	yes
TTV-AMS-S1-23	OL694823	2	1986-05-21	0.5	41.5	73493	92169	787985	100	868	no	yes
TTV-AMS-S1-23	OL694823	3	1986-11-17	1	42	92744	288420	313757	100	652	no	yes
TTV-AMS-S1-23	OL694823	4	1987-05-18	1.5	42.5	71415	268304	263481	100	2760	no	yes
TTV-AMS-S1-23	OL694823	5	1987-11-11	2	43	69641	381271	174203	100	500	no	no
TTV-AMS-S1-23	OL694823	6	1988-09-06	2.8	43.8	48	213142	224.836	69.5127	500	no	no
TTV-AMS-S1-23	OL694823	7	1988-11-14	3	44	35542	194903	142258	100	500	no	no
TTV-AMS-S1-23	OL694823	8	1989-05-30	3.5	44.5	75	23332	3109.19	90.2975	500	no	no
TTV-AMS-S1-23	OL694823	9	1989-11-06	4	45	32	121013	264.116	70.5908	500	no	no
TTV-AMS-S1-23	OL694823	10	1990-05-14	4.5	45.5	199	178139	1109.81	100	500	no	no
TTV-AMS-S1-23	OL694823	11	1990-06-11	5	46	34	129193	262.532	70.1164	1670	no	no
TTV-AMS-S1-23	OL694823	12	1991-04-11	5.4	46.4	130052	534904	235788	100	500	no	no
TTV-AMS-S1-23	OL694823	13	1991-05-23	5.5	46.5	6676	41318	158530	100	2190	no	yes
TTV-AMS-S1-23	OL694823	14	1993-05-11	7.5	48.5	28638	82284	341543	100	500	no	no
TTV-AMS-S1-23	OL694823	15	1993-11-22	8	49	17778	92055	186920	100	500	no	no
TTV-AMS-S1-23	OL694823	16	1994-05-24	8.5	49.5	44658	457407	95854.2	100	1400	no	yes
TTV-AMS-S1-23	OL694823	17	1994-11-29	9	50	10806	279001	37450.4	100	500	no	no
TTV-AMS-S1-23	OL694823	18	1995-12-04	10.1	51.1	620	16751	34413.9	100	936	no	yes
TTV-AMS-S1-23	OL694823	19	1995-05-30	9.5	50.5	96378	647434	139549	100	708	no	yes
TTV-AMS-S1-23	OL694823	20	1996-12-03	11	52	127686	432321	263429	100	1880	no	yes
TTV-AMS-S1-23	OL694823	21	1996-05-30	10.5	51.5	209127	655493	314995	100	3030	yes	no
TTV-AMS-S1-23	OL694823	22	2003-10-04	17.9	58.9	2092	7709	256467	100	1670	no	yes
TTV-AMS-S1-23	OL694823	23	2003-10-13	17.9	58.9	4027	38341	92191.1	100	2620	no	yes
TTV-AMS-S1-23	OL694823	24	2004-04-13	18.4	59.4	3967	273982	13635.3	100	1550	no	yes
TTV-AMS-S1-23	OL694823	25	2004-12-10	19.1	60.1	70076	198439	324829	100	4000	no	yes
TTV-AMS-S1-23	OL694823	26	2005-10-10	19.9	60.9	22210	132395	158266	100	500	no	no
TTV-AMS-S1-23	OL694823	27	2005-11-04	20	61	23110	182876	121062	100	7800	no	yes
TTV-AMS-S1-23	OL694823	28	2006-10-10	20.9	61.9	120119	477303	244308	100	1650	no	yes
TTV-AMS-S1-23	OL694823	29	2006-11-04	21	62	246	5611	39600.8	100	500	no	no
TTV-AMS-S1-23	OL694823	30	2007-08-10	21.7	62.7	33253	175126	173671	100	1810	no	yes
TTV-AMS-S1-23	OL694823	31	2007-10-04	21.9	62.9	60162	191314	308218	100	1880	no	yes
TTV-AMS-S1-23	OL694823	32	2008-07-04	22.6	63.6	8311	185555	42656.8	100	500	no	no
TTV-AMS-S1-23	OL694823	33	2008-09-10	22.8	63.8	5745	35738	152129	100	500	no	no
TTV-AMS-S1-23	OL694823	34	2009-08-10	23.7	64.7	1681	34389	47256.3	100	500	no	no
TTV-AMS-S1-23	OL694823	35	2009-09-04	23.8	64.8	2541	40056	62360.4	100	500	no	no
TTV-AMS-S1-23	OL694823	36	2010-01-04	24.1	65.1	4303	209360	20199.9	100	500	no	no
TTV-AMS-S1-23	OL694823	37	2010-04-10	24.4	65.4	463	3941	87030.1	100	500	no	no
TTV-AMS-S1-23	OL694823	38	2011-04-04	25.4	66.4	9269	329081	28045.4	100	500	no	no
TTV-AMS-S1-23	OL694823	39	2011-09-29	25.9	66.9	6496	79731	77372.9	100	1440	no	yes
TTV-AMS-S1-23	OL694823	40	2012-03-12	26.3	67.3	32104	91983	347168	100	3460	no	yes
TTV-AMS-S1-23	OL694823	41	2012-04-16	26.4	67.4	413	18471	21677.5	98.8357	500	no	no
TTV-AMS-S1-23	OL694823	42	2013-03-06	27.3	68.3	23370	163254	142130	100	500	no	no
TTV-AMS-S1-23	OL694823	43	2013-12-16	28.1	69.1	12	1249	6462.04	29.7111	500	no	no
TTV-AMS-S1-23	OL694823	44	2014-06-16	28.6	69.6	21164	304170	69447.5	100	1040	no	yes
TTV-AMS-S1-23	OL694823	45	2014-11-12	29	70	4361	129244	33400.7	100	500	no	no
TTV-AMS-S1-23	OL694823	46	2015-11-06	30	71	3528	977133	3605.58	100	500	no	no
TTV-AMS-S1-23	OL694823	47	2015-12-17	30.1	71.1	5604	180850	30660.1	100	500	no	no
TTV-AMS-S1-23	OL694823	48	2016-06-23	30.6	71.6	883	85126	10301	100	700	no	no
TTV-AMS-S1-23	OL694823	49	2016-12-15	31.1	72.1	1782	404808	4377.7	100	500	no	no
TTV-AMS-S1-23	OL694823	50	2017-04-24	31.4	72.4	1554	50270	30725.4	100	848	no	yes
TTV-AMS-S1-23	OL694823	51	2017-09-26	31.9	72.9	22444	525571	42514.7	100	2490	no	yes
TTV-AMS-S1-23	OL694823	52	2018-03-27	32.4	73.4	40742	272646	149058	100	4600	no	yes
TTV-AMS-S1-23	OL694823	53	2018-09-27	32.9	73.9	2849	80067	34888.1	100	668	no	yes
TTV-AMS-S1-23	OL694823	54	2019-04-04	33.4	74.4	7	5109	1225.92	20.0086	500	no	no
TTV-AMS-S1-23	OL694823	55	2019-08-10	33.7	74.7	59169	889567	65739.1	100	500	no	no
TTV-AMS-S2-01	OL694836	56	1987-09-07	0	35	6	0	400000	14.3891	500	no	no
TTV-AMS-S2-01	OL694836	57	1988-03-14	0.5	35.5	9	0	600000	28.5068	500	no	no
TTV-AMS-S2-01	OL694836	58	1988-09-16	1	36	32	0	864865	64.0271	70000	no	no
TTV-AMS-S2-01	OL694836	59	1988-12-16	1.3	36.3	3	0	428571	13.8914	80800	no	no
TTV-AMS-S2-01	OL694836	60	1989-06-09	1.8	36.8	35	0	729167	68.1448	26100	no	no
TTV-AMS-S2-01	OL694836	61	1989-12-15	2.3	37.3	87286	87286	998262	99.8643	1400000	yes	no
TTV-AMS-S2-01	OL694836	62	1990-06-15	2.8	37.8	16227	16227	996438	99.8643	552000	no	yes
TTV-AMS-S2-01	OL694836	63	1990-12-10	3.3	38.3	301	301	708235	99.819	500	no	no
TTV-AMS-S2-01	OL694836	64	1991-06-10	3.8	38.8	4	0	666667	20.5882	500	no	no
TTV-AMS-S2-01	OL694836	65	1991-12-09	4.3	39.3	3913	3913	119005	99.819	181000	no	yes
TTV-AMS-S2-01	OL694836	66	1992-12-21	5.3	40.3	18	0	529412	49.7738	500	no	no
TTV-AMS-S2-01	OL694836	67	1993-06-28	5.8	40.8	1619	4327	364066	99.819	90400	no	yes
TTV-AMS-S2-01	OL694836	68	1993-12-13	6.3	41.3	5	0	38167.9	26.5611	7680	no	no
TTV-AMS-S2-01	OL694836	69	1994-07-18	6.9	41.9	3	164	14778.3	14.0271	500	no	no
TTV-AMS-S2-01	OL694836	70	1995-01-16	7.4	42.4	2	155553	10.0052	4.5249	32300	no	no
TTV-AMS-S2-01	OL694836	71	1995-07-17	7.9	42.9	21	1513	12963	42.6697	56800	no	no
TTV-AMS-S2-01	OL694836	72	1996-01-19	8.4	43.4	11	0	687500	31.267	856	no	no
TTV-AMS-S2-01	OL694836	73	1996-07-09	8.8	43.8	6	0	600000	27.5113	128000	no	no
TTV-AMS-S2-01	OL694836	74	1996-12-16	9.3	44.3	53025	53025	999849	99.8643	516000	no	yes
TTV-AMS-S2-01	OL694836	75	2003-04-07	15.6	50.6	25	0	510204	54.3891	63600	no	no
TTV-AMS-S2-01	OL694836	76	2003-10-13	16.1	51.1	1055	1055	985061	99.819	190000	no	yes
TTV-AMS-S2-01	OL694836	77	2004-04-19	16.6	51.6	5092	5655	880360	99.819	412000	no	yes
TTV-AMS-S2-01	OL694836	78	2004-10-11	17.1	52.1	1360	6828	194675	99.819	78800	no	yes
TTV-AMS-S2-01	OL694836	79	2005-04-11	17.6	52.6	2026	10671	188203	99.819	221000	no	yes
TTV-AMS-S2-01	OL694836	80	2005-10-17	18.1	53.1	137337	240254	566569	99.8643	236000	no	yes
TTV-AMS-S2-01	OL694836	81	2006-04-24	18.6	53.6	7437	17111	424293	99.8643	115000	yes	no
TTV-AMS-S2-01	OL694836	82	2006-10-23	19.1	54.1	26	0	530612	68.371	500	no	no
TTV-AMS-S2-01	OL694836	83	2007-03-26	19.5	54.5	72596	103339	696311	99.8643	369000	no	yes
TTV-AMS-S2-01	OL694836	84	2007-09-24	20	55	46647	86332	534832	99.8643	362000	no	yes
TTV-AMS-S2-01	OL694836	85	2008-04-21	20.6	55.6	36791	36791	991351	99.8643	334000	no	yes
TTV-AMS-S2-01	OL694836	86	2008-10-13	21.1	56.1	62774	62774	999188	99.8643	282000	no	yes
TTV-AMS-S2-01	OL694836	87	2009-04-06	21.6	56.6	135813	271869	498235	99.8643	42400	no	yes
TTV-AMS-S2-01	OL694836	88	2009-10-05	22.1	57.1	32	0	603774	76.2443	88000	no	no
TTV-AMS-S2-01	OL694836	89	2010-06-07	22.7	57.7	734	734	896215	99.819	158000	no	no
TTV-AMS-S2-01	OL694836	90	2010-12-13	23.3	58.3	236438	419745	555128	99.8643	203000	no	yes
TTV-AMS-S2-01	OL694836	91	2011-05-09	23.7	58.7	154	11731	13033.2	99.819	243000	no	no
TTV-AMS-S2-01	OL694836	92	2011-11-07	24.2	59.2	54313	69836	773425	99.8643	512000	yes	no
TTV-AMS-S2-01	OL694836	93	2012-07-09	24.8	59.8	103224	176507	582568	99.9548	112000	no	yes
TTV-AMS-S2-01	OL694836	94	2013-01-07	25.3	60.3	51	0	573034	88.7783	80800	no	no
TTV-AMS-S2-01	OL694836	95	2013-07-08	25.8	60.8	79003	282868	264794	99.8643	196000	no	yes
TTV-AMS-S2-01	OL694836	96	2014-01-27	26.4	61.4	69623	127553	544253	99.8643	126000	no	yes
TTV-AMS-S2-01	OL694836	97	2014-07-14	26.9	61.9	50880	75886	666317	99.8643	14100	no	yes
TTV-AMS-S2-01	OL694836	98	2015-01-12	27.3	62.3	77	36118	2096.78	97.6923	27400	no	no
TTV-AMS-S2-01	OL694836	99	2015-07-07	27.8	62.8	128	55802	2248.1	99.7738	26100	no	no
TTV-AMS-S2-01	OL694836	100	2015-12-22	28.3	63.3	13337	38294	346380	99.8643	5560	no	yes
TTV-AMS-S2-01	OL694836	101	2016-06-21	28.8	63.8	210390	294096	711621	99.8643	19400	no	yes
TTV-AMS-S2-01	OL694836	102	2016-12-20	29.3	64.3	105941	107129	988412	99.8643	5160	no	yes
TTV-AMS-S2-01	OL694836	103	2017-05-09	29.7	64.7	2830	11561	240177	99.8643	14800	no	yes
TTV-AMS-S2-01	OL694836	104	2017-11-28	30.2	65.2	123301	123465	996911	99.8643	18600	no	yes
TTV-AMS-S2-01	OL694836	105	2018-05-22	30.7	65.7	331793	331869	998865	99.9548	5240	no	yes
TTV-AMS-S2-01	OL694836	106	2018-11-20	31.2	66.2	114907	295009	376139	99.9095	18100	no	yes
TTV-AMS-S2-01	OL694836	107	2019-05-21	31.7	66.7	285	20071	13849.7	99.819	68800	no	no
TTV-AMS-S2-03	OL694838	56	1987-09-07	0	35	5	0	333333	16.3751	500	no	no
TTV-AMS-S2-03	OL694838	57	1988-03-14	0.5	35.5	3	0	200000	12.2925	500	no	no
TTV-AMS-S2-03	OL694838	58	1988-09-16	1	36	5	0	135135	16.7788	500	no	no
TTV-AMS-S2-03	OL694838	59	1988-12-16	1.3	36.3	2	0	285714	8.524	500	no	no
TTV-AMS-S2-03	OL694838	60	1989-06-09	1.8	36.8	4	0	83333.3	10.3634	500	no	no
TTV-AMS-S2-03	OL694838	61	1989-12-15	2.3	37.3	28	87286	320.227	66.8461	500	no	no
TTV-AMS-S2-03	OL694838	62	1990-06-15	2.8	37.8	8	16227	491.25	29.52	500	no	no
TTV-AMS-S2-03	OL694838	63	1990-12-10	3.3	38.3	34	301	80000	75.5944	500	no	no
TTV-AMS-S2-03	OL694838	64	1991-06-10	3.8	38.8	0	0	0	0	500	no	no
TTV-AMS-S2-03	OL694838	65	1991-12-09	4.3	39.3	3	3913	91.2381	15.4778	500	no	no
TTV-AMS-S2-03	OL694838	66	1992-12-21	5.3	40.3	9	0	264706	34.8587	500	no	no
TTV-AMS-S2-03	OL694838	67	1993-06-28	5.8	40.8	12	4327	2698.45	21.0857	500	no	no
TTV-AMS-S2-03	OL694838	68	1993-12-13	6.3	41.3	83	0	633588	85.1054	500	no	no
TTV-AMS-S2-03	OL694838	69	1994-07-18	6.9	41.9	19	164	93596.1	44.4145	500	no	no
TTV-AMS-S2-03	OL694838	70	1995-01-16	7.4	42.4	135121	155553	675953	97.8017	55200	no	yes
TTV-AMS-S2-03	OL694838	71	1995-07-17	7.9	42.9	13	1513	8024.69	34.3203	4200	no	no
TTV-AMS-S2-03	OL694838	72	1996-01-19	8.4	43.4	5	0	312500	22.0278	500	no	no
TTV-AMS-S2-03	OL694838	73	1996-07-09	8.8	43.8	2	0	200000	8.21	500	no	no
TTV-AMS-S2-03	OL694838	74	1996-12-16	9.3	44.3	4	53025	75.4247	13.5038	20880	no	no
TTV-AMS-S2-03	OL694838	75	2003-04-07	15.6	50.6	22	0	448980	63.3468	500	no	no
TTV-AMS-S2-03	OL694838	76	2003-10-13	16.1	51.1	0	1055	0	0	5280	no	no
TTV-AMS-S2-03	OL694838	77	2004-04-19	16.6	51.6	0	5655	0	0	12280	no	no
TTV-AMS-S2-03	OL694838	78	2004-10-11	17.1	52.1	772	6828	110507	100	16360	no	no
TTV-AMS-S2-03	OL694838	79	2005-04-11	17.6	52.6	1627	10671	151138	100	14320	no	yes
TTV-AMS-S2-03	OL694838	80	2005-10-17	18.1	53.1	20480	240254	84488.1	100	42800	no	yes
TTV-AMS-S2-03	OL694838	81	2006-04-24	18.6	53.6	3365	17111	191979	100	19200	no	yes
TTV-AMS-S2-03	OL694838	82	2006-10-23	19.1	54.1	4	0	81632.7	19.1117	500	no	no
TTV-AMS-S2-03	OL694838	83	2007-03-26	19.5	54.5	905	103339	8680.39	100	78000	no	no
TTV-AMS-S2-03	OL694838	84	2007-09-24	20	55	38492	86332	441331	100	62400	no	yes
TTV-AMS-S2-03	OL694838	85	2008-04-21	20.6	55.6	11	36791	296.4	32.6155	18200	no	no
TTV-AMS-S2-03	OL694838	86	2008-10-13	21.1	56.1	17	62774	270.593	53.9255	648000	no	no
TTV-AMS-S2-03	OL694838	87	2009-04-06	21.6	56.6	31	271869	113.725	75.2355	25000	no	no
TTV-AMS-S2-03	OL694838	88	2009-10-05	22.1	57.1	5	0	94339.6	19.5155	13560	no	no
TTV-AMS-S2-03	OL694838	89	2010-06-07	22.7	57.7	17	734	20757	36.9224	7520	no	no
TTV-AMS-S2-03	OL694838	90	2010-12-13	23.3	58.3	58376	419745	137060	100	101200	no	yes
TTV-AMS-S2-03	OL694838	91	2011-05-09	23.7	58.7	371	11731	31398.1	100	30360	no	no
TTV-AMS-S2-03	OL694838	92	2011-11-07	24.2	59.2	7485	69836	106587	100	120800	no	yes
TTV-AMS-S2-03	OL694838	93	2012-07-09	24.8	59.8	35	176507	197.53	77.703	116000	no	no
TTV-AMS-S2-03	OL694838	94	2013-01-07	25.3	60.3	14	0	157303	35.2176	2168	no	no
TTV-AMS-S2-03	OL694838	95	2013-07-08	25.8	60.8	52799	282868	176966	100	33480	no	yes
TTV-AMS-S2-03	OL694838	96	2014-01-27	26.4	61.4	603	127553	4713.74	100	15640	no	no
TTV-AMS-S2-03	OL694838	97	2014-07-14	26.9	61.9	24964	75886	326925	100	20600	no	yes
TTV-AMS-S2-03	OL694838	98	2015-01-12	27.3	62.3	36071	36118	982245	100	35400	no	yes
TTV-AMS-S2-03	OL694838	99	2015-07-07	27.8	62.8	55746	55802	979082	100	13200	no	yes
TTV-AMS-S2-03	OL694838	100	2015-12-22	28.3	63.3	12400	38294	322044	100	500	no	no
TTV-AMS-S2-03	OL694838	101	2016-06-21	28.8	63.8	55978	294096	189339	100	3460	no	yes
TTV-AMS-S2-03	OL694838	102	2016-12-20	29.3	64.3	713	107129	6652.17	100	500	no	no
TTV-AMS-S2-03	OL694838	103	2017-05-09	29.7	64.7	8648	11561	733939	100	28200	no	yes
TTV-AMS-S2-03	OL694838	104	2017-11-28	30.2	65.2	59	123465	477.026	95.1548	3080	no	no
TTV-AMS-S2-03	OL694838	105	2018-05-22	30.7	65.7	58	331869	174.609	88.4253	500	no	no
TTV-AMS-S2-03	OL694838	106	2018-11-20	31.2	66.2	160389	295009	525020	100	33400	no	yes
TTV-AMS-S2-03	OL694838	107	2019-05-21	31.7	66.7	19807	20071	962533	100	42000	no	yes
TTV-AMS-S2-04	OL694839	56	1987-09-07	0	35	0	0	0	0	500	no	no
TTV-AMS-S2-04	OL694839	57	1988-03-14	0.5	35.5	0	0	0	0	500	no	no
TTV-AMS-S2-04	OL694839	58	1988-09-16	1	36	0	0	0	0	500	no	no
TTV-AMS-S2-04	OL694839	59	1988-12-16	1.3	36.3	0	0	0	0	500	no	no
TTV-AMS-S2-04	OL694839	60	1989-06-09	1.8	36.8	0	0	0	0	500	no	no
TTV-AMS-S2-04	OL694839	61	1989-12-15	2.3	37.3	0	87286	0	0	500	no	no
TTV-AMS-S2-04	OL694839	62	1990-06-15	2.8	37.8	0	16227	0	0	500	no	no
TTV-AMS-S2-04	OL694839	63	1990-12-10	3.3	38.3	0	301	0	0	500	no	no
TTV-AMS-S2-04	OL694839	64	1991-06-10	3.8	38.8	0	0	0	0	500	no	no
TTV-AMS-S2-04	OL694839	65	1991-12-09	4.3	39.3	0	3913	0	0	500	no	no
TTV-AMS-S2-04	OL694839	66	1992-12-21	5.3	40.3	0	0	0	0	500	no	no
TTV-AMS-S2-04	OL694839	67	1993-06-28	5.8	40.8	0	4327	0	0	500	no	no
TTV-AMS-S2-04	OL694839	68	1993-12-13	6.3	41.3	0	0	0	0	500	no	no
TTV-AMS-S2-04	OL694839	69	1994-07-18	6.9	41.9	0	164	0	0	500	no	no
TTV-AMS-S2-04	OL694839	70	1995-01-16	7.4	42.4	0	155553	0	0	500	no	no
TTV-AMS-S2-04	OL694839	71	1995-07-17	7.9	42.9	0	1513	0	0	500	no	no
TTV-AMS-S2-04	OL694839	72	1996-01-19	8.4	43.4	0	0	0	0	500	no	no
TTV-AMS-S2-04	OL694839	73	1996-07-09	8.8	43.8	0	0	0	0	500	no	no
TTV-AMS-S2-04	OL694839	74	1996-12-16	9.3	44.3	0	53025	0	0	500	no	no
TTV-AMS-S2-04	OL694839	75	2003-04-07	15.6	50.6	0	0	0	0	500	no	no
TTV-AMS-S2-04	OL694839	76	2003-10-13	16.1	51.1	2	1055	1867.41	0.8301	500	no	no
TTV-AMS-S2-04	OL694839	77	2004-04-19	16.6	51.6	0	5655	0	0	389	no	no
TTV-AMS-S2-04	OL694839	78	2004-10-11	17.1	52.1	0	6828	0	0	500	no	no
TTV-AMS-S2-04	OL694839	79	2005-04-11	17.6	52.6	0	10671	0	0	500	no	no
TTV-AMS-S2-04	OL694839	80	2005-10-17	18.1	53.1	77893	240254	321339	100	12700	no	yes
TTV-AMS-S2-04	OL694839	81	2006-04-24	18.6	53.6	4515	17111	257588	100	796	no	yes
TTV-AMS-S2-04	OL694839	82	2006-10-23	19.1	54.1	12	0	244898	39.799	500	no	no
TTV-AMS-S2-04	OL694839	83	2007-03-26	19.5	54.5	12	103339	115.099	39.0564	500	no	no
TTV-AMS-S2-04	OL694839	84	2007-09-24	20	55	31	86332	355.431	40.2359	1450	no	no
TTV-AMS-S2-04	OL694839	85	2008-04-21	20.6	55.6	13	36791	350.291	36.1293	500	no	no
TTV-AMS-S2-04	OL694839	86	2008-10-13	21.1	56.1	11	62774	175.09	24.0716	500	no	no
TTV-AMS-S2-04	OL694839	87	2009-04-06	21.6	56.6	135620	271869	497527	100	8600	no	yes
TTV-AMS-S2-04	OL694839	88	2009-10-05	22.1	57.1	11	0	207547	34.7313	500	no	no
TTV-AMS-S2-04	OL694839	89	2010-06-07	22.7	57.7	39	734	47619	67.5404	3090	no	no
TTV-AMS-S2-04	OL694839	90	2010-12-13	23.3	58.3	16	419745	37.5661	30.7121	500	no	no
TTV-AMS-S2-04	OL694839	91	2011-05-09	23.7	58.7	120	11731	10155.7	99.7816	1300	no	no
TTV-AMS-S2-04	OL694839	92	2011-11-07	24.2	59.2	6492	69836	92447	100	2670	no	yes
TTV-AMS-S2-04	OL694839	93	2012-07-09	24.8	59.8	45	176507	253.968	85.19	500	no	no
TTV-AMS-S2-04	OL694839	94	2013-01-07	25.3	60.3	13	0	146067	33.0712	500	no	no
TTV-AMS-S2-04	OL694839	95	2013-07-08	25.8	60.8	31	282868	103.902	75.0109	500	no	no
TTV-AMS-S2-04	OL694839	96	2014-01-27	26.4	61.4	57335	127553	448196	100	500	no	no
TTV-AMS-S2-04	OL694839	97	2014-07-14	26.9	61.9	34	75886	445.259	67.453	500	no	no
TTV-AMS-S2-04	OL694839	98	2015-01-12	27.3	62.3	10	36118	272.309	36.7409	500	no	no
TTV-AMS-S2-04	OL694839	99	2015-07-07	27.8	62.8	48	55802	843.037	78.9865	500	no	no
TTV-AMS-S2-04	OL694839	100	2015-12-22	28.3	63.3	9	38294	233.742	25.0765	500	no	no
TTV-AMS-S2-04	OL694839	101	2016-06-21	28.8	63.8	24284	294096	82137.9	100	500	no	no
TTV-AMS-S2-04	OL694839	102	2016-12-20	29.3	64.3	357	107129	3330.75	100	500	no	no
TTV-AMS-S2-04	OL694839	103	2017-05-09	29.7	64.7	41	11561	3479.59	72.2149	500	no	no
TTV-AMS-S2-04	OL694839	104	2017-11-28	30.2	65.2	10	123465	80.8519	26.7803	500	no	no
TTV-AMS-S2-04	OL694839	105	2018-05-22	30.7	65.7	8	331869	24.0841	12.9314	500	no	no
TTV-AMS-S2-04	OL694839	106	2018-11-20	31.2	66.2	2559	295009	8376.68	44.1241	500	no	no
TTV-AMS-S2-04	OL694839	107	2019-05-21	31.7	66.7	1	20071	48.5956	5.4172	500	no	no

## Sheet: Supplementary Table S2
Supplementary Table S2. Variant calling results. REF - reference nucleotide, ALT - mutated (variant) nucleotide, POS - position, AF - allele frequency, DP - depth, TP - time point (numbering as in Supplementary Table S1).
	Lineage	REF	ALT	POS	AF	DP	TYPE	TP	Date_of_collection	follow_up_years	age	change	lineage_year_of_follow
1	TTMV-AMS-S1-41	A	C	49	1	1701	SNP	6	1988-09-06	2.8	43.8	A C	1.8
2	TTMV-AMS-S1-41	C	G	1230	0.997887	2366	SNP	6	1988-09-06	2.8	43.8	C G	1.8
3	TTMV-AMS-S1-41	A	C	49	0.997317	1491	SNP	10	1990-05-14	4.5	45.5	A C	3.5
4	TTMV-AMS-S1-41	A	T	820	0.997053	2375	SNP	10	1990-05-14	4.5	45.5	A T	3.5
5	TTMV-AMS-S1-41	C	G	1230	0.998016	2016	SNP	10	1990-05-14	4.5	45.5	C G	3.5
6	TTMV-AMS-S1-41	A	C	49	1	432	SNP	11	1990-11-06	5	46	A C	4
7	TTMV-AMS-S1-41	A	T	820	0.996068	763	SNP	11	1990-11-06	5	46	A T	4
8	TTMV-AMS-S1-41	C	G	1230	1	650	SNP	11	1990-11-06	5	46	C G	4
9	TTMV-AMS-S1-41	A	C	49	1	199	SNP	13	1991-05-23	5.5	46.5	A C	4.5
10	TTMV-AMS-S1-41	G	A	189	0.06875	160	SNP	13	1991-05-23	5.5	46.5	G A	4.5
11	TTMV-AMS-S1-41	G	A	711	0.058577	239	SNP	13	1991-05-23	5.5	46.5	G A	4.5
12	TTMV-AMS-S1-41	C	A	829	0.96817	377	SNP	13	1991-05-23	5.5	46.5	C A	4.5
13	TTMV-AMS-S1-41	G	A	1148	0.054983	291	SNP	13	1991-05-23	5.5	46.5	G A	4.5
14	TTMV-AMS-S1-41	C	G	1230	1	305	SNP	13	1991-05-23	5.5	46.5	C G	4.5
15	TTMV-AMS-S1-41	A	C	49	0.991632	239	SNP	15	1993-11-22	8	49	A C	7
16	TTMV-AMS-S1-41	A	C	816	0.993976	332	SNP	15	1993-11-22	8	49	A C	7
17	TTMV-AMS-S1-41	A	T	820	0.981818	330	SNP	15	1993-11-22	8	49	A T	7
18	TTMV-AMS-S1-41	C	A	974	1	393	SNP	15	1993-11-22	8	49	C A	7
19	TTMV-AMS-S1-41	C	G	1230	1	304	SNP	15	1993-11-22	8	49	C G	7
20	TTMV-AMS-S1-41	A	C	49	0.998039	510	SNP	20	1996-12-03	11	52	A C	10
21	TTMV-AMS-S1-41	G	A	392	0.676724	464	SNP	20	1996-12-03	11	52	G A	10
22	TTMV-AMS-S1-41	G	A	814	1	751	SNP	20	1996-12-03	11	52	G A	10
23	TTMV-AMS-S1-41	A	C	816	0.995989	748	SNP	20	1996-12-03	11	52	A C	10
24	TTMV-AMS-S1-41	A	T	820	1	762	SNP	20	1996-12-03	11	52	A T	10
25	TTMV-AMS-S1-41	C	A	1085	0.717868	638	SNP	20	1996-12-03	11	52	C A	10
26	TTMV-AMS-S1-41	C	G	1085	0.282132	638	SNP	20	1996-12-03	11	52	C G	10
27	TTMV-AMS-S1-41	C	G	1230	1	560	SNP	20	1996-12-03	11	52	C G	10
28	TTMV-AMS-S1-41	A	C	49	0.998768	812	SNP	24	2004-04-13	18.4	59.4	A C	17.4
29	TTMV-AMS-S1-41	C	T	210	0.998688	762	SNP	24	2004-04-13	18.4	59.4	C T	17.4
30	TTMV-AMS-S1-41	G	A	392	0.997552	817	SNP	24	2004-04-13	18.4	59.4	G A	17.4
31	TTMV-AMS-S1-41	C	G	476	1	792	SNP	24	2004-04-13	18.4	59.4	C G	17.4
32	TTMV-AMS-S1-41	G	A	814	0.995697	1162	SNP	24	2004-04-13	18.4	59.4	G A	17.4
33	TTMV-AMS-S1-41	A	C	816	0.982877	1168	SNP	24	2004-04-13	18.4	59.4	A C	17.4
34	TTMV-AMS-S1-41	A	G	833	0.994881	1172	SNP	24	2004-04-13	18.4	59.4	A G	17.4
35	TTMV-AMS-S1-41	C	G	834	0.994027	1172	SNP	24	2004-04-13	18.4	59.4	C G	17.4
36	TTMV-AMS-S1-41	C	A	1054	0.430865	1121	SNP	24	2004-04-13	18.4	59.4	C A	17.4
37	TTMV-AMS-S1-41	C	G	1075	0.993849	1138	SNP	24	2004-04-13	18.4	59.4	C G	17.4
38	TTMV-AMS-S1-41	A	C	1100	0.159728	1177	SNP	24	2004-04-13	18.4	59.4	A C	17.4
39	TTMV-AMS-S1-41	T	C	1127	0.816583	1194	SNP	24	2004-04-13	18.4	59.4	T C	17.4
40	TTMV-AMS-S1-41	C	G	1230	1	1206	SNP	24	2004-04-13	18.4	59.4	C G	17.4
41	TTMV-AMS-S1-41	A	C	49	0.992188	128	SNP	30	2007-08-10	21.7	62.7	A C	20.7
42	TTMV-AMS-S1-41	C	T	210	1	74	SNP	30	2007-08-10	21.7	62.7	C T	20.7
43	TTMV-AMS-S1-41	G	A	392	1	65	SNP	30	2007-08-10	21.7	62.7	G A	20.7
44	TTMV-AMS-S1-41	C	G	476	1	76	SNP	30	2007-08-10	21.7	62.7	C G	20.7
45	TTMV-AMS-S1-41	G	A	814	1	125	SNP	30	2007-08-10	21.7	62.7	G A	20.7
46	TTMV-AMS-S1-41	A	C	816	1	130	SNP	30	2007-08-10	21.7	62.7	A C	20.7
47	TTMV-AMS-S1-41	A	G	833	1	146	SNP	30	2007-08-10	21.7	62.7	A G	20.7
48	TTMV-AMS-S1-41	C	G	834	1	144	SNP	30	2007-08-10	21.7	62.7	C G	20.7
49	TTMV-AMS-S1-41	T	A	984	1	175	SNP	30	2007-08-10	21.7	62.7	T A	20.7
50	TTMV-AMS-S1-41	C	G	1075	1	116	SNP	30	2007-08-10	21.7	62.7	C G	20.7
51	TTMV-AMS-S1-41	T	G	1090	1	118	SNP	30	2007-08-10	21.7	62.7	T G	20.7
52	TTMV-AMS-S1-41	T	C	1127	1	109	SNP	30	2007-08-10	21.7	62.7	T C	20.7
53	TTMV-AMS-S1-41	C	G	1230	1	157	SNP	30	2007-08-10	21.7	62.7	C G	20.7
54	TTMV-AMS-S1-41	A	C	49	0.996169	261	SNP	44	2014-06-16	28.6	69.6	A C	27.6
55	TTMV-AMS-S1-41	C	T	210	1	297	SNP	44	2014-06-16	28.6	69.6	C T	27.6
56	TTMV-AMS-S1-41	C	T	343	0.369565	414	SNP	44	2014-06-16	28.6	69.6	C T	27.6
57	TTMV-AMS-S1-41	G	A	392	1	391	SNP	44	2014-06-16	28.6	69.6	G A	27.6
58	TTMV-AMS-S1-41	C	G	476	1	310	SNP	44	2014-06-16	28.6	69.6	C G	27.6
59	TTMV-AMS-S1-41	G	A	814	1	456	SNP	44	2014-06-16	28.6	69.6	G A	27.6
60	TTMV-AMS-S1-41	A	C	816	0.991361	463	SNP	44	2014-06-16	28.6	69.6	A C	27.6
61	TTMV-AMS-S1-41	A	G	833	0.995506	445	SNP	44	2014-06-16	28.6	69.6	A G	27.6
62	TTMV-AMS-S1-41	C	G	834	1	443	SNP	44	2014-06-16	28.6	69.6	C G	27.6
63	TTMV-AMS-S1-41	C	A	895	0.42637	584	SNP	44	2014-06-16	28.6	69.6	C A	27.6
64	TTMV-AMS-S1-41	A	C	897	0.62087	575	SNP	44	2014-06-16	28.6	69.6	A C	27.6
65	TTMV-AMS-S1-41	A	T	897	0.37913	575	SNP	44	2014-06-16	28.6	69.6	A T	27.6
66	TTMV-AMS-S1-41	A	C	971	0.167339	496	SNP	44	2014-06-16	28.6	69.6	A C	27.6
67	TTMV-AMS-S1-41	T	A	984	0.633603	494	SNP	44	2014-06-16	28.6	69.6	T A	27.6
68	TTMV-AMS-S1-41	G	C	986	0.357895	475	SNP	44	2014-06-16	28.6	69.6	G C	27.6
69	TTMV-AMS-S1-41	G	A	1071	0.19697	396	SNP	44	2014-06-16	28.6	69.6	G A	27.6
70	TTMV-AMS-S1-41	C	G	1075	0.997494	399	SNP	44	2014-06-16	28.6	69.6	C G	27.6
71	TTMV-AMS-S1-41	T	G	1090	0.625293	427	SNP	44	2014-06-16	28.6	69.6	T G	27.6
72	TTMV-AMS-S1-41	C	G	1123	0.608295	434	SNP	44	2014-06-16	28.6	69.6	C G	27.6
73	TTMV-AMS-S1-41	T	C	1127	0.608796	432	SNP	44	2014-06-16	28.6	69.6	T C	27.6
74	TTMV-AMS-S1-41	C	G	1230	0.995662	461	SNP	44	2014-06-16	28.6	69.6	C G	27.6
75	TTMV-AMS-S1-41	A	C	49	1	337	SNP	47	2015-12-17	30.1	71.1	A C	29.1
76	TTMV-AMS-S1-41	C	T	210	1	369	SNP	47	2015-12-17	30.1	71.1	C T	29.1
77	TTMV-AMS-S1-41	T	A	216	0.118132	364	SNP	47	2015-12-17	30.1	71.1	T A	29.1
78	TTMV-AMS-S1-41	G	A	392	0.997812	457	SNP	47	2015-12-17	30.1	71.1	G A	29.1
79	TTMV-AMS-S1-41	C	G	476	1	410	SNP	47	2015-12-17	30.1	71.1	C G	29.1
80	TTMV-AMS-S1-41	G	A	814	1	529	SNP	47	2015-12-17	30.1	71.1	G A	29.1
81	TTMV-AMS-S1-41	A	C	816	0.988743	533	SNP	47	2015-12-17	30.1	71.1	A C	29.1
82	TTMV-AMS-S1-41	A	G	833	1	535	SNP	47	2015-12-17	30.1	71.1	A G	29.1
83	TTMV-AMS-S1-41	C	G	834	1	533	SNP	47	2015-12-17	30.1	71.1	C G	29.1
84	TTMV-AMS-S1-41	G	C	847	0.157454	597	SNP	47	2015-12-17	30.1	71.1	G C	29.1
85	TTMV-AMS-S1-41	C	A	895	0.995536	672	SNP	47	2015-12-17	30.1	71.1	C A	29.1
86	TTMV-AMS-S1-41	A	C	897	1	678	SNP	47	2015-12-17	30.1	71.1	A C	29.1
87	TTMV-AMS-S1-41	T	A	984	0.998178	549	SNP	47	2015-12-17	30.1	71.1	T A	29.1
88	TTMV-AMS-S1-41	C	G	1075	0.998012	503	SNP	47	2015-12-17	30.1	71.1	C G	29.1
89	TTMV-AMS-S1-41	T	G	1090	1	512	SNP	47	2015-12-17	30.1	71.1	T G	29.1
90	TTMV-AMS-S1-41	C	G	1123	1	538	SNP	47	2015-12-17	30.1	71.1	C G	29.1
91	TTMV-AMS-S1-41	T	C	1127	0.998138	537	SNP	47	2015-12-17	30.1	71.1	T C	29.1
92	TTMV-AMS-S1-41	A	G	1137	0.99637	551	SNP	47	2015-12-17	30.1	71.1	A G	29.1
93	TTMV-AMS-S1-41	C	G	1230	1	557	SNP	47	2015-12-17	30.1	71.1	C G	29.1
94	TTMV-AMS-S1-41	A	C	49	1	62	SNP	48	2016-06-23	30.6	71.6	A C	29.6
95	TTMV-AMS-S1-41	C	T	210	0.973684	76	SNP	48	2016-06-23	30.6	71.6	C T	29.6
96	TTMV-AMS-S1-41	G	A	392	1	76	SNP	48	2016-06-23	30.6	71.6	G A	29.6
97	TTMV-AMS-S1-41	C	G	476	1	90	SNP	48	2016-06-23	30.6	71.6	C G	29.6
98	TTMV-AMS-S1-41	G	A	814	1	98	SNP	48	2016-06-23	30.6	71.6	G A	29.6
99	TTMV-AMS-S1-41	A	C	816	0.970297	101	SNP	48	2016-06-23	30.6	71.6	A C	29.6
100	TTMV-AMS-S1-41	A	G	833	1	93	SNP	48	2016-06-23	30.6	71.6	A G	29.6
101	TTMV-AMS-S1-41	C	G	834	1	93	SNP	48	2016-06-23	30.6	71.6	C G	29.6
102	TTMV-AMS-S1-41	C	A	895	1	137	SNP	48	2016-06-23	30.6	71.6	C A	29.6
103	TTMV-AMS-S1-41	A	C	897	1	136	SNP	48	2016-06-23	30.6	71.6	A C	29.6
104	TTMV-AMS-S1-41	T	A	984	1	125	SNP	48	2016-06-23	30.6	71.6	T A	29.6
105	TTMV-AMS-S1-41	C	G	1075	0.980198	101	SNP	48	2016-06-23	30.6	71.6	C G	29.6
106	TTMV-AMS-S1-41	T	G	1090	1	108	SNP	48	2016-06-23	30.6	71.6	T G	29.6
107	TTMV-AMS-S1-41	C	G	1123	0.990385	104	SNP	48	2016-06-23	30.6	71.6	C G	29.6
108	TTMV-AMS-S1-41	T	C	1127	1	102	SNP	48	2016-06-23	30.6	71.6	T C	29.6
109	TTMV-AMS-S1-41	A	G	1137	0.982143	112	SNP	48	2016-06-23	30.6	71.6	A G	29.6
110	TTMV-AMS-S1-41	C	G	1230	1	89	SNP	48	2016-06-23	30.6	71.6	C G	29.6
111	TTMV-AMS-S1-41	G	A	1333	0.446154	65	SNP	48	2016-06-23	30.6	71.6	G A	29.6
112	TTMV-AMS-S1-41	A	C	49	1	61	SNP	52	2018-03-27	32.4	73.4	A C	31.4
113	TTMV-AMS-S1-41	C	T	210	1	58	SNP	52	2018-03-27	32.4	73.4	C T	31.4
114	TTMV-AMS-S1-41	G	T	241	1	70	SNP	52	2018-03-27	32.4	73.4	G T	31.4
115	TTMV-AMS-S1-41	G	A	392	1	110	SNP	52	2018-03-27	32.4	73.4	G A	31.4
116	TTMV-AMS-S1-41	C	G	476	1	97	SNP	52	2018-03-27	32.4	73.4	C G	31.4
117	TTMV-AMS-S1-41	G	A	535	0.944444	90	SNP	52	2018-03-27	32.4	73.4	G A	31.4
118	TTMV-AMS-S1-41	G	A	814	1	97	SNP	52	2018-03-27	32.4	73.4	G A	31.4
119	TTMV-AMS-S1-41	A	C	816	0.989583	96	SNP	52	2018-03-27	32.4	73.4	A C	31.4
120	TTMV-AMS-S1-41	A	G	833	1	90	SNP	52	2018-03-27	32.4	73.4	A G	31.4
121	TTMV-AMS-S1-41	C	G	834	1	85	SNP	52	2018-03-27	32.4	73.4	C G	31.4
122	TTMV-AMS-S1-41	C	A	895	1	107	SNP	52	2018-03-27	32.4	73.4	C A	31.4
123	TTMV-AMS-S1-41	A	C	897	1	107	SNP	52	2018-03-27	32.4	73.4	A C	31.4
124	TTMV-AMS-S1-41	T	A	984	1	88	SNP	52	2018-03-27	32.4	73.4	T A	31.4
125	TTMV-AMS-S1-41	C	G	1075	1	92	SNP	52	2018-03-27	32.4	73.4	C G	31.4
126	TTMV-AMS-S1-41	T	G	1090	1	99	SNP	52	2018-03-27	32.4	73.4	T G	31.4
127	TTMV-AMS-S1-41	C	G	1123	1	103	SNP	52	2018-03-27	32.4	73.4	C G	31.4
128	TTMV-AMS-S1-41	T	C	1127	1	105	SNP	52	2018-03-27	32.4	73.4	T C	31.4
129	TTMV-AMS-S1-41	A	G	1135	0.981651	109	SNP	52	2018-03-27	32.4	73.4	A G	31.4
130	TTMV-AMS-S1-41	G	A	1186	0.24	125	SNP	52	2018-03-27	32.4	73.4	G A	31.4
131	TTMV-AMS-S1-41	C	G	1230	1	110	SNP	52	2018-03-27	32.4	73.4	C G	31.4
132	TTMV-AMS-S1-41	G	A	1414	0.557895	95	SNP	52	2018-03-27	32.4	73.4	G A	31.4
133	TTV-AMS-S1-01	C	G	1070	0.417085	1393	SNP	7	1988-11-14	3	44	C G	0
134	TTV-AMS-S1-01	T	C	1371	0.397805	1458	SNP	7	1988-11-14	3	44	T C	0
135	TTV-AMS-S1-01	C	G	1778	0.414428	1303	SNP	7	1988-11-14	3	44	C G	0
136	TTV-AMS-S1-01	G	C	866	0.438697	522	SNP	10	1990-05-14	4.5	45.5	G C	1.5
137	TTV-AMS-S1-01	A	G	869	0.998073	519	SNP	10	1990-05-14	4.5	45.5	A G	1.5
138	TTV-AMS-S1-01	A	C	878	0.562731	542	SNP	10	1990-05-14	4.5	45.5	A C	1.5
139	TTV-AMS-S1-01	G	C	888	0.570611	524	SNP	10	1990-05-14	4.5	45.5	G C	1.5
140	TTV-AMS-S1-01	C	T	1040	0.408451	568	SNP	10	1990-05-14	4.5	45.5	C T	1.5
141	TTV-AMS-S1-01	A	G	1048	0.998134	536	SNP	10	1990-05-14	4.5	45.5	A G	1.5
142	TTV-AMS-S1-01	A	G	1049	0.386792	530	SNP	10	1990-05-14	4.5	45.5	A G	1.5
143	TTV-AMS-S1-01	A	T	1051	0.38674	543	SNP	10	1990-05-14	4.5	45.5	A T	1.5
144	TTV-AMS-S1-01	C	G	1070	0.567164	536	SNP	10	1990-05-14	4.5	45.5	C G	1.5
145	TTV-AMS-S1-01	C	T	1070	0.432836	536	SNP	10	1990-05-14	4.5	45.5	C T	1.5
146	TTV-AMS-S1-01	C	A	1087	0.996176	523	SNP	10	1990-05-14	4.5	45.5	C A	1.5
147	TTV-AMS-S1-01	C	A	1109	0.425101	494	SNP	10	1990-05-14	4.5	45.5	C A	1.5
148	TTV-AMS-S1-01	C	G	1111	0.427146	501	SNP	10	1990-05-14	4.5	45.5	C G	1.5
149	TTV-AMS-S1-01	G	C	1115	0.553191	517	SNP	10	1990-05-14	4.5	45.5	G C	1.5
150	TTV-AMS-S1-01	A	G	1120	0.548057	489	SNP	10	1990-05-14	4.5	45.5	A G	1.5
151	TTV-AMS-S1-01	C	A	1210	0.998039	510	SNP	10	1990-05-14	4.5	45.5	C A	1.5
152	TTV-AMS-S1-01	T	C	1371	1	555	SNP	10	1990-05-14	4.5	45.5	T C	1.5
153	TTV-AMS-S1-01	C	G	1778	1	521	SNP	10	1990-05-14	4.5	45.5	C G	1.5
154	TTV-AMS-S1-01	G	C	866	1	445	SNP	11	1990-11-06	5	46	G C	2
155	TTV-AMS-S1-01	G	C	871	0.993023	430	SNP	11	1990-11-06	5	46	G C	2
156	TTV-AMS-S1-01	T	A	873	0.993151	438	SNP	11	1990-11-06	5	46	T A	2
157	TTV-AMS-S1-01	A	C	878	1	449	SNP	11	1990-11-06	5	46	A C	2
158	TTV-AMS-S1-01	G	C	888	0.997763	447	SNP	11	1990-11-06	5	46	G C	2
159	TTV-AMS-S1-01	A	G	1048	0.993603	469	SNP	11	1990-11-06	5	46	A G	2
160	TTV-AMS-S1-01	A	G	1049	0.993535	464	SNP	11	1990-11-06	5	46	A G	2
161	TTV-AMS-S1-01	A	C	1066	0.995833	480	SNP	11	1990-11-06	5	46	A C	2
162	TTV-AMS-S1-01	C	G	1070	0.997908	478	SNP	11	1990-11-06	5	46	C G	2
163	TTV-AMS-S1-01	A	T	1082	0.993492	461	SNP	11	1990-11-06	5	46	A T	2
164	TTV-AMS-S1-01	C	A	1087	0.997863	468	SNP	11	1990-11-06	5	46	C A	2
165	TTV-AMS-S1-01	A	G	1108	1	413	SNP	11	1990-11-06	5	46	A G	2
166	TTV-AMS-S1-01	C	G	1111	1	419	SNP	11	1990-11-06	5	46	C G	2
167	TTV-AMS-S1-01	C	A	1210	0.997706	436	SNP	11	1990-11-06	5	46	C A	2
168	TTV-AMS-S1-01	T	C	1371	1	416	SNP	11	1990-11-06	5	46	T C	2
169	TTV-AMS-S1-01	C	G	1778	1	521	SNP	11	1990-11-06	5	46	C G	2
170	TTV-AMS-S1-01	T	C	1872	0.994555	551	SNP	11	1990-11-06	5	46	T C	2
171	TTV-AMS-S1-01	G	A	137	0.174603	63	SNP	13	1991-05-23	5.5	46.5	G A	2.5
172	TTV-AMS-S1-01	G	C	479	0.30303	132	SNP	13	1991-05-23	5.5	46.5	G C	2.5
173	TTV-AMS-S1-01	G	C	866	0.366337	101	SNP	13	1991-05-23	5.5	46.5	G C	2.5
174	TTV-AMS-S1-01	A	G	869	0.64	100	SNP	13	1991-05-23	5.5	46.5	A G	2.5
175	TTV-AMS-S1-01	G	C	871	0.363636	99	SNP	13	1991-05-23	5.5	46.5	G C	2.5
176	TTV-AMS-S1-01	T	A	873	0.367925	106	SNP	13	1991-05-23	5.5	46.5	T A	2.5
177	TTV-AMS-S1-01	A	C	878	1	97	SNP	13	1991-05-23	5.5	46.5	A C	2.5
178	TTV-AMS-S1-01	G	C	888	1	95	SNP	13	1991-05-23	5.5	46.5	G C	2.5
179	TTV-AMS-S1-01	A	G	935	0.658537	123	SNP	13	1991-05-23	5.5	46.5	A G	2.5
180	TTV-AMS-S1-01	A	G	1048	1	130	SNP	13	1991-05-23	5.5	46.5	A G	2.5
181	TTV-AMS-S1-01	A	G	1049	0.292308	130	SNP	13	1991-05-23	5.5	46.5	A G	2.5
182	TTV-AMS-S1-01	A	C	1066	0.222222	126	SNP	13	1991-05-23	5.5	46.5	A C	2.5
183	TTV-AMS-S1-01	C	G	1070	0.991667	120	SNP	13	1991-05-23	5.5	46.5	C G	2.5
184	TTV-AMS-S1-01	A	T	1082	0.286885	122	SNP	13	1991-05-23	5.5	46.5	A T	2.5
185	TTV-AMS-S1-01	C	A	1087	1	118	SNP	13	1991-05-23	5.5	46.5	C A	2.5
186	TTV-AMS-S1-01	A	G	1108	0.272727	88	SNP	13	1991-05-23	5.5	46.5	A G	2.5
187	TTV-AMS-S1-01	C	A	1109	0.712644	87	SNP	13	1991-05-23	5.5	46.5	C A	2.5
188	TTV-AMS-S1-01	C	G	1111	0.275862	87	SNP	13	1991-05-23	5.5	46.5	C G	2.5
189	TTV-AMS-S1-01	T	G	1113	0.269663	89	SNP	13	1991-05-23	5.5	46.5	T G	2.5
190	TTV-AMS-S1-01	A	G	1120	0.666667	84	SNP	13	1991-05-23	5.5	46.5	A G	2.5
191	TTV-AMS-S1-01	C	A	1210	0.97541	122	SNP	13	1991-05-23	5.5	46.5	C A	2.5
192	TTV-AMS-S1-01	T	C	1371	0.992857	140	SNP	13	1991-05-23	5.5	46.5	T C	2.5
193	TTV-AMS-S1-01	C	G	1778	1	121	SNP	13	1991-05-23	5.5	46.5	C G	2.5
194	TTV-AMS-S1-01	T	C	1872	0.302817	142	SNP	13	1991-05-23	5.5	46.5	T C	2.5
195	TTV-AMS-S1-01	G	A	866	0.367248	1032	SNP	14	1993-05-11	7.5	48.5	G A	4.5
196	TTV-AMS-S1-01	A	C	878	0.352767	1012	SNP	14	1993-05-11	7.5	48.5	A C	4.5
197	TTV-AMS-S1-01	G	C	888	0.366357	969	SNP	14	1993-05-11	7.5	48.5	G C	4.5
198	TTV-AMS-S1-01	C	A	954	0.156222	1101	SNP	14	1993-05-11	7.5	48.5	C A	4.5
199	TTV-AMS-S1-01	C	G	954	0.497729	1101	SNP	14	1993-05-11	7.5	48.5	C G	4.5
200	TTV-AMS-S1-01	A	G	1048	0.303527	1219	SNP	14	1993-05-11	7.5	48.5	A G	4.5
201	TTV-AMS-S1-01	A	G	1049	0.289127	1214	SNP	14	1993-05-11	7.5	48.5	A G	4.5
202	TTV-AMS-S1-01	A	C	1066	0.293766	1171	SNP	14	1993-05-11	7.5	48.5	A C	4.5
203	TTV-AMS-S1-01	C	A	1070	0.295909	1149	SNP	14	1993-05-11	7.5	48.5	C A	4.5
204	TTV-AMS-S1-01	C	G	1070	0.681462	1149	SNP	14	1993-05-11	7.5	48.5	C G	4.5
205	TTV-AMS-S1-01	A	T	1082	0.331157	1072	SNP	14	1993-05-11	7.5	48.5	A T	4.5
206	TTV-AMS-S1-01	C	A	1087	0.330896	1094	SNP	14	1993-05-11	7.5	48.5	C A	4.5
207	TTV-AMS-S1-01	C	A	1111	0.334653	1010	SNP	14	1993-05-11	7.5	48.5	C A	4.5
208	TTV-AMS-S1-01	C	G	1111	0.660396	1010	SNP	14	1993-05-11	7.5	48.5	C G	4.5
209	TTV-AMS-S1-01	A	G	1112	0.253189	1019	SNP	14	1993-05-11	7.5	48.5	A G	4.5
210	TTV-AMS-S1-01	A	G	1120	0.329281	987	SNP	14	1993-05-11	7.5	48.5	A G	4.5
211	TTV-AMS-S1-01	G	C	1198	0.991636	1076	SNP	14	1993-05-11	7.5	48.5	G C	4.5
212	TTV-AMS-S1-01	C	A	1210	0.318018	1110	SNP	14	1993-05-11	7.5	48.5	C A	4.5
213	TTV-AMS-S1-01	A	C	1211	0.319606	1117	SNP	14	1993-05-11	7.5	48.5	A C	4.5
214	TTV-AMS-S1-01	T	C	1371	0.999238	1312	SNP	14	1993-05-11	7.5	48.5	T C	4.5
215	TTV-AMS-S1-01	C	G	1778	0.999144	1168	SNP	14	1993-05-11	7.5	48.5	C G	4.5
216	TTV-AMS-S1-01	G	T	1788	0.156175	1255	SNP	14	1993-05-11	7.5	48.5	G T	4.5
217	TTV-AMS-S1-01	G	A	301	0.276115	1905	SNP	15	1993-11-22	8	49	G A	5
218	TTV-AMS-S1-01	G	C	479	0.267766	1759	SNP	15	1993-11-22	8	49	G C	5
219	TTV-AMS-S1-01	G	A	772	0.580181	2432	SNP	15	1993-11-22	8	49	G A	5
220	TTV-AMS-S1-01	A	G	869	0.44603	2242	SNP	15	1993-11-22	8	49	A G	5
221	TTV-AMS-S1-01	A	C	878	0.440072	2236	SNP	15	1993-11-22	8	49	A C	5
222	TTV-AMS-S1-01	G	C	888	0.441068	2172	SNP	15	1993-11-22	8	49	G C	5
223	TTV-AMS-S1-01	A	C	923	0.572103	2330	SNP	15	1993-11-22	8	49	A C	5
224	TTV-AMS-S1-01	C	G	954	0.575218	2413	SNP	15	1993-11-22	8	49	C G	5
225	TTV-AMS-S1-01	A	G	1048	0.409167	2378	SNP	15	1993-11-22	8	49	A G	5
226	TTV-AMS-S1-01	A	C	1049	0.236842	2356	SNP	15	1993-11-22	8	49	A C	5
227	TTV-AMS-S1-01	A	C	1066	0.241681	2284	SNP	15	1993-11-22	8	49	A C	5
228	TTV-AMS-S1-01	C	A	1070	0.161477	2248	SNP	15	1993-11-22	8	49	C A	5
229	TTV-AMS-S1-01	C	G	1070	0.837189	2248	SNP	15	1993-11-22	8	49	C G	5
230	TTV-AMS-S1-01	A	T	1082	0.239688	2182	SNP	15	1993-11-22	8	49	A T	5
231	TTV-AMS-S1-01	C	A	1087	0.396978	2184	SNP	15	1993-11-22	8	49	C A	5
232	TTV-AMS-S1-01	C	T	1103	0.168785	1967	SNP	15	1993-11-22	8	49	C T	5
233	TTV-AMS-S1-01	A	G	1108	0.199482	1930	SNP	15	1993-11-22	8	49	A G	5
234	TTV-AMS-S1-01	C	G	1111	0.816172	1855	SNP	15	1993-11-22	8	49	C G	5
235	TTV-AMS-S1-01	A	G	1112	0.813034	1872	SNP	15	1993-11-22	8	49	A G	5
236	TTV-AMS-S1-01	T	G	1113	0.200522	1915	SNP	15	1993-11-22	8	49	T G	5
237	TTV-AMS-S1-01	G	C	1198	0.86071	2283	SNP	15	1993-11-22	8	49	G C	5
238	TTV-AMS-S1-01	A	C	1200	0.134322	2293	SNP	15	1993-11-22	8	49	A C	5
239	TTV-AMS-S1-01	C	A	1210	0.135787	2364	SNP	15	1993-11-22	8	49	C A	5
240	TTV-AMS-S1-01	T	C	1371	0.999245	2648	SNP	15	1993-11-22	8	49	T C	5
241	TTV-AMS-S1-01	G	A	1661	0.155763	2889	SNP	15	1993-11-22	8	49	G A	5
242	TTV-AMS-S1-01	C	G	1778	0.99765	2553	SNP	15	1993-11-22	8	49	C G	5
243	TTV-AMS-S1-01	G	C	479	0.065508	6213	SNP	16	1994-05-24	8.5	49.5	G C	5.5
244	TTV-AMS-S1-01	A	C	869	0.092072	7896	SNP	16	1994-05-24	8.5	49.5	A C	5.5
245	TTV-AMS-S1-01	A	G	869	0.328774	7896	SNP	16	1994-05-24	8.5	49.5	A G	5.5
246	TTV-AMS-S1-01	A	C	877	0.564073	7749	SNP	16	1994-05-24	8.5	49.5	A C	5.5
247	TTV-AMS-S1-01	A	C	878	0.351257	7755	SNP	16	1994-05-24	8.5	49.5	A C	5.5
248	TTV-AMS-S1-01	G	C	888	0.350497	7749	SNP	16	1994-05-24	8.5	49.5	G C	5.5
249	TTV-AMS-S1-01	A	G	923	0.204652	8082	SNP	16	1994-05-24	8.5	49.5	A G	5.5
250	TTV-AMS-S1-01	A	G	935	0.092804	8060	SNP	16	1994-05-24	8.5	49.5	A G	5.5
251	TTV-AMS-S1-01	C	G	954	0.570739	8496	SNP	16	1994-05-24	8.5	49.5	C G	5.5
252	TTV-AMS-S1-01	A	G	1022	0.188046	8934	SNP	16	1994-05-24	8.5	49.5	A G	5.5
253	TTV-AMS-S1-01	C	A	1025	0.226921	8915	SNP	16	1994-05-24	8.5	49.5	C A	5.5
254	TTV-AMS-S1-01	C	T	1040	0.051552	8826	SNP	16	1994-05-24	8.5	49.5	C T	5.5
255	TTV-AMS-S1-01	A	G	1048	0.226743	8922	SNP	16	1994-05-24	8.5	49.5	A G	5.5
256	TTV-AMS-S1-01	A	T	1051	0.132982	8926	SNP	16	1994-05-24	8.5	49.5	A T	5.5
257	TTV-AMS-S1-01	C	A	1070	0.051845	8564	SNP	16	1994-05-24	8.5	49.5	C A	5.5
258	TTV-AMS-S1-01	C	G	1070	0.898529	8564	SNP	16	1994-05-24	8.5	49.5	C G	5.5
259	TTV-AMS-S1-01	G	A	1073	0.236416	8650	SNP	16	1994-05-24	8.5	49.5	G A	5.5
260	TTV-AMS-S1-01	C	A	1087	0.235159	8675	SNP	16	1994-05-24	8.5	49.5	C A	5.5
261	TTV-AMS-S1-01	A	G	1108	0.134493	8045	SNP	16	1994-05-24	8.5	49.5	A G	5.5
262	TTV-AMS-S1-01	C	A	1109	0.091561	7951	SNP	16	1994-05-24	8.5	49.5	C A	5.5
263	TTV-AMS-S1-01	C	G	1109	0.13709	7951	SNP	16	1994-05-24	8.5	49.5	C G	5.5
264	TTV-AMS-S1-01	C	G	1111	0.747873	7639	SNP	16	1994-05-24	8.5	49.5	C G	5.5
265	TTV-AMS-S1-01	A	G	1112	0.524684	7677	SNP	16	1994-05-24	8.5	49.5	A G	5.5
266	TTV-AMS-S1-01	G	A	1114	0.473201	7836	SNP	16	1994-05-24	8.5	49.5	G A	5.5
267	TTV-AMS-S1-01	A	G	1120	0.137035	8122	SNP	16	1994-05-24	8.5	49.5	A G	5.5
268	TTV-AMS-S1-01	G	C	1198	0.771603	8367	SNP	16	1994-05-24	8.5	49.5	G C	5.5
269	TTV-AMS-S1-01	C	A	1210	0.182084	8540	SNP	16	1994-05-24	8.5	49.5	C A	5.5
270	TTV-AMS-S1-01	G	C	1231	0.114674	8232	SNP	16	1994-05-24	8.5	49.5	G C	5.5
271	TTV-AMS-S1-01	T	C	1371	0.998941	9443	SNP	16	1994-05-24	8.5	49.5	T C	5.5
272	TTV-AMS-S1-01	C	G	1778	0.998039	8667	SNP	16	1994-05-24	8.5	49.5	C G	5.5
273	TTV-AMS-S1-01	A	G	869	0.341838	4429	SNP	17	1994-11-29	9	50	A G	6
274	TTV-AMS-S1-01	A	C	877	0.648262	4401	SNP	17	1994-11-29	9	50	A C	6
275	TTV-AMS-S1-01	A	C	878	0.096533	4413	SNP	17	1994-11-29	9	50	A C	6
276	TTV-AMS-S1-01	G	C	888	0.098218	4378	SNP	17	1994-11-29	9	50	G C	6
277	TTV-AMS-S1-01	C	G	954	0.899637	4962	SNP	17	1994-11-29	9	50	C G	6
278	TTV-AMS-S1-01	A	G	1021	0.21984	5363	SNP	17	1994-11-29	9	50	A G	6
279	TTV-AMS-S1-01	A	G	1022	0.093622	5362	SNP	17	1994-11-29	9	50	A G	6
280	TTV-AMS-S1-01	C	A	1025	0.093293	5338	SNP	17	1994-11-29	9	50	C A	6
281	TTV-AMS-S1-01	C	G	1025	0.217123	5338	SNP	17	1994-11-29	9	50	C G	6
282	TTV-AMS-S1-01	C	T	1040	0.221552	5308	SNP	17	1994-11-29	9	50	C T	6
283	TTV-AMS-S1-01	A	G	1048	0.196696	5267	SNP	17	1994-11-29	9	50	A G	6
284	TTV-AMS-S1-01	A	G	1049	0.193234	5232	SNP	17	1994-11-29	9	50	A G	6
285	TTV-AMS-S1-01	A	T	1051	0.196703	5277	SNP	17	1994-11-29	9	50	A T	6
286	TTV-AMS-S1-01	A	G	1069	0.216837	5179	SNP	17	1994-11-29	9	50	A G	6
287	TTV-AMS-S1-01	C	G	1070	0.780459	5097	SNP	17	1994-11-29	9	50	C G	6
288	TTV-AMS-S1-01	C	T	1070	0.217579	5097	SNP	17	1994-11-29	9	50	C T	6
289	TTV-AMS-S1-01	G	A	1073	0.085396	5211	SNP	17	1994-11-29	9	50	G A	6
290	TTV-AMS-S1-01	C	A	1087	0.226437	5167	SNP	17	1994-11-29	9	50	C A	6
291	TTV-AMS-S1-01	C	G	1109	0.892287	4512	SNP	17	1994-11-29	9	50	C G	6
292	TTV-AMS-S1-01	C	G	1111	0.996221	4498	SNP	17	1994-11-29	9	50	C G	6
293	TTV-AMS-S1-01	A	G	1112	0.645783	4565	SNP	17	1994-11-29	9	50	A G	6
294	TTV-AMS-S1-01	G	C	1198	0.778304	5070	SNP	17	1994-11-29	9	50	G C	6
295	TTV-AMS-S1-01	C	A	1210	0.217032	5202	SNP	17	1994-11-29	9	50	C A	6
296	TTV-AMS-S1-01	G	C	1231	0.085561	5049	SNP	17	1994-11-29	9	50	G C	6
297	TTV-AMS-S1-01	T	C	1371	0.999666	5989	SNP	17	1994-11-29	9	50	T C	6
298	TTV-AMS-S1-01	G	A	1680	0.241169	5747	SNP	17	1994-11-29	9	50	G A	6
299	TTV-AMS-S1-01	C	G	1778	0.998151	5409	SNP	17	1994-11-29	9	50	C G	6
300	TTV-AMS-S1-01	G	A	216	0.065953	5792	SNP	19	1995-05-30	9.5	50.5	G A	6.5
301	TTV-AMS-S1-01	G	C	479	0.198938	6781	SNP	19	1995-05-30	9.5	50.5	G C	6.5
302	TTV-AMS-S1-01	G	A	732	0.066142	8648	SNP	19	1995-05-30	9.5	50.5	G A	6.5
303	TTV-AMS-S1-01	G	C	866	0.323256	8071	SNP	19	1995-05-30	9.5	50.5	G C	6.5
304	TTV-AMS-S1-01	T	C	868	0.057823	7938	SNP	19	1995-05-30	9.5	50.5	T C	6.5
305	TTV-AMS-S1-01	A	C	869	0.077932	8007	SNP	19	1995-05-30	9.5	50.5	A C	6.5
306	TTV-AMS-S1-01	A	G	869	0.221181	8007	SNP	19	1995-05-30	9.5	50.5	A G	6.5
307	TTV-AMS-S1-01	G	A	871	0.059631	8016	SNP	19	1995-05-30	9.5	50.5	G A	6.5
308	TTV-AMS-S1-01	G	C	871	0.057136	8016	SNP	19	1995-05-30	9.5	50.5	G C	6.5
309	TTV-AMS-S1-01	T	A	873	0.058312	8043	SNP	19	1995-05-30	9.5	50.5	T A	6.5
310	TTV-AMS-S1-01	G	A	874	0.06095	7941	SNP	19	1995-05-30	9.5	50.5	G A	6.5
311	TTV-AMS-S1-01	A	C	877	0.53227	7964	SNP	19	1995-05-30	9.5	50.5	A C	6.5
312	TTV-AMS-S1-01	A	C	878	0.389299	7999	SNP	19	1995-05-30	9.5	50.5	A C	6.5
313	TTV-AMS-S1-01	G	C	888	0.206666	8221	SNP	19	1995-05-30	9.5	50.5	G C	6.5
314	TTV-AMS-S1-01	A	G	923	0.055918	8745	SNP	19	1995-05-30	9.5	50.5	A G	6.5
315	TTV-AMS-S1-01	C	G	954	0.512671	9076	SNP	19	1995-05-30	9.5	50.5	C G	6.5
316	TTV-AMS-S1-01	A	C	1021	0.339415	9263	SNP	19	1995-05-30	9.5	50.5	A C	6.5
317	TTV-AMS-S1-01	A	G	1021	0.216668	9263	SNP	19	1995-05-30	9.5	50.5	A G	6.5
318	TTV-AMS-S1-01	A	G	1022	0.14927	9245	SNP	19	1995-05-30	9.5	50.5	A G	6.5
319	TTV-AMS-S1-01	C	A	1025	0.270457	9251	SNP	19	1995-05-30	9.5	50.5	C A	6.5
320	TTV-AMS-S1-01	C	G	1025	0.252081	9251	SNP	19	1995-05-30	9.5	50.5	C G	6.5
321	TTV-AMS-S1-01	C	T	1040	0.219774	9123	SNP	19	1995-05-30	9.5	50.5	C T	6.5
322	TTV-AMS-S1-01	A	G	1045	0.143123	9118	SNP	19	1995-05-30	9.5	50.5	A G	6.5
323	TTV-AMS-S1-01	A	G	1048	0.25099	9088	SNP	19	1995-05-30	9.5	50.5	A G	6.5
324	TTV-AMS-S1-01	A	G	1049	0.102728	9092	SNP	19	1995-05-30	9.5	50.5	A G	6.5
325	TTV-AMS-S1-01	A	T	1051	0.212217	9151	SNP	19	1995-05-30	9.5	50.5	A T	6.5
326	TTV-AMS-S1-01	A	T	1056	0.104669	9210	SNP	19	1995-05-30	9.5	50.5	A T	6.5
327	TTV-AMS-S1-01	A	C	1066	0.102615	9063	SNP	19	1995-05-30	9.5	50.5	A C	6.5
328	TTV-AMS-S1-01	C	G	1070	0.743073	8987	SNP	19	1995-05-30	9.5	50.5	C G	6.5
329	TTV-AMS-S1-01	C	T	1070	0.21787	8987	SNP	19	1995-05-30	9.5	50.5	C T	6.5
330	TTV-AMS-S1-01	A	T	1082	0.1062	8936	SNP	19	1995-05-30	9.5	50.5	A T	6.5
331	TTV-AMS-S1-01	C	A	1087	0.377419	8990	SNP	19	1995-05-30	9.5	50.5	C A	6.5
332	TTV-AMS-S1-01	A	G	1108	0.055097	8240	SNP	19	1995-05-30	9.5	50.5	A G	6.5
333	TTV-AMS-S1-01	C	G	1109	0.701146	7763	SNP	19	1995-05-30	9.5	50.5	C G	6.5
334	TTV-AMS-S1-01	C	A	1111	0.379193	7661	SNP	19	1995-05-30	9.5	50.5	C A	6.5
335	TTV-AMS-S1-01	C	G	1111	0.551625	7661	SNP	19	1995-05-30	9.5	50.5	C G	6.5
336	TTV-AMS-S1-01	A	G	1112	0.490692	7789	SNP	19	1995-05-30	9.5	50.5	A G	6.5
337	TTV-AMS-S1-01	T	G	1113	0.111028	8061	SNP	19	1995-05-30	9.5	50.5	T G	6.5
338	TTV-AMS-S1-01	G	A	1114	0.248873	8205	SNP	19	1995-05-30	9.5	50.5	G A	6.5
339	TTV-AMS-S1-01	G	C	1115	0.06057	8387	SNP	19	1995-05-30	9.5	50.5	G C	6.5
340	TTV-AMS-S1-01	A	G	1120	0.060395	8312	SNP	19	1995-05-30	9.5	50.5	A G	6.5
341	TTV-AMS-S1-01	G	C	1125	0.208259	8355	SNP	19	1995-05-30	9.5	50.5	G C	6.5
342	TTV-AMS-S1-01	G	A	1127	0.057643	8171	SNP	19	1995-05-30	9.5	50.5	G A	6.5
343	TTV-AMS-S1-01	G	A	1128	0.060154	8179	SNP	19	1995-05-30	9.5	50.5	G A	6.5
344	TTV-AMS-S1-01	G	C	1198	0.577587	8513	SNP	19	1995-05-30	9.5	50.5	G C	6.5
345	TTV-AMS-S1-01	C	A	1210	0.352996	8527	SNP	19	1995-05-30	9.5	50.5	C A	6.5
346	TTV-AMS-S1-01	G	A	1223	0.065038	8472	SNP	19	1995-05-30	9.5	50.5	G A	6.5
347	TTV-AMS-S1-01	G	C	1231	0.090469	8268	SNP	19	1995-05-30	9.5	50.5	G C	6.5
348	TTV-AMS-S1-01	T	C	1371	0.999186	9826	SNP	19	1995-05-30	9.5	50.5	T C	6.5
349	TTV-AMS-S1-01	G	A	1559	0.067222	9000	SNP	19	1995-05-30	9.5	50.5	G A	6.5
350	TTV-AMS-S1-01	G	A	1561	0.062065	9055	SNP	19	1995-05-30	9.5	50.5	G A	6.5
351	TTV-AMS-S1-01	G	A	1630	0.059494	9833	SNP	19	1995-05-30	9.5	50.5	G A	6.5
352	TTV-AMS-S1-01	G	A	1680	0.219107	9808	SNP	19	1995-05-30	9.5	50.5	G A	6.5
353	TTV-AMS-S1-01	G	A	1687	0.061632	9508	SNP	19	1995-05-30	9.5	50.5	G A	6.5
354	TTV-AMS-S1-01	C	G	1778	0.998713	9324	SNP	19	1995-05-30	9.5	50.5	C G	6.5
355	TTV-AMS-S1-01	T	C	1872	0.150868	10254	SNP	19	1995-05-30	9.5	50.5	T C	6.5
356	TTV-AMS-S1-01	G	C	479	0.518996	1395	SNP	20	1996-12-03	11	52	G C	8.1
357	TTV-AMS-S1-01	A	G	869	0.507567	1718	SNP	20	1996-12-03	11	52	A G	8.1
358	TTV-AMS-S1-01	A	C	877	0.490265	1695	SNP	20	1996-12-03	11	52	A C	8.1
359	TTV-AMS-S1-01	A	C	878	0.507611	1708	SNP	20	1996-12-03	11	52	A C	8.1
360	TTV-AMS-S1-01	G	C	888	0.503188	1725	SNP	20	1996-12-03	11	52	G C	8.1
361	TTV-AMS-S1-01	G	C	916	0.501643	1826	SNP	20	1996-12-03	11	52	G C	8.1
362	TTV-AMS-S1-01	C	G	918	0.494278	1835	SNP	20	1996-12-03	11	52	C G	8.1
363	TTV-AMS-S1-01	A	G	923	0.495087	1832	SNP	20	1996-12-03	11	52	A G	8.1
364	TTV-AMS-S1-01	A	G	935	0.487507	1801	SNP	20	1996-12-03	11	52	A G	8.1
365	TTV-AMS-S1-01	C	G	954	0.51636	1956	SNP	20	1996-12-03	11	52	C G	8.1
366	TTV-AMS-S1-01	A	G	1022	0.678987	1975	SNP	20	1996-12-03	11	52	A G	8.1
367	TTV-AMS-S1-01	C	A	1025	0.997481	1985	SNP	20	1996-12-03	11	52	C A	8.1
368	TTV-AMS-S1-01	A	G	1045	0.660522	1953	SNP	20	1996-12-03	11	52	A G	8.1
369	TTV-AMS-S1-01	A	G	1048	0.997461	1969	SNP	20	1996-12-03	11	52	A G	8.1
370	TTV-AMS-S1-01	C	G	1070	0.997939	1941	SNP	20	1996-12-03	11	52	C G	8.1
371	TTV-AMS-S1-01	C	A	1087	0.460619	1841	SNP	20	1996-12-03	11	52	C A	8.1
372	TTV-AMS-S1-01	C	G	1091	0.448609	1761	SNP	20	1996-12-03	11	52	C G	8.1
373	TTV-AMS-S1-01	C	G	1109	0.205363	1641	SNP	20	1996-12-03	11	52	C G	8.1
374	TTV-AMS-S1-01	C	G	1111	0.481037	1582	SNP	20	1996-12-03	11	52	C G	8.1
375	TTV-AMS-S1-01	A	G	1112	0.471722	1609	SNP	20	1996-12-03	11	52	A G	8.1
376	TTV-AMS-S1-01	G	A	1114	0.26699	1648	SNP	20	1996-12-03	11	52	G A	8.1
377	TTV-AMS-S1-01	G	C	1115	0.484099	1698	SNP	20	1996-12-03	11	52	G C	8.1
378	TTV-AMS-S1-01	A	G	1120	0.464713	1672	SNP	20	1996-12-03	11	52	A G	8.1
379	TTV-AMS-S1-01	G	C	1198	0.548615	1841	SNP	20	1996-12-03	11	52	G C	8.1
380	TTV-AMS-S1-01	A	T	1200	0.440919	1828	SNP	20	1996-12-03	11	52	A T	8.1
381	TTV-AMS-S1-01	C	A	1210	0.445168	1842	SNP	20	1996-12-03	11	52	C A	8.1
382	TTV-AMS-S1-01	T	C	1371	0.999472	1894	SNP	20	1996-12-03	11	52	T C	8.1
383	TTV-AMS-S1-01	C	G	1778	1	1790	SNP	20	1996-12-03	11	52	C G	8.1
384	TTV-AMS-S1-01	G	C	479	0.342435	5347	SNP	21	1996-05-30	10.5	51.5	G C	7.5
385	TTV-AMS-S1-01	C	G	714	0.121202	6287	SNP	21	1996-05-30	10.5	51.5	C G	7.5
386	TTV-AMS-S1-01	A	G	869	0.275827	5953	SNP	21	1996-05-30	10.5	51.5	A G	7.5
387	TTV-AMS-S1-01	G	A	871	0.130171	5923	SNP	21	1996-05-30	10.5	51.5	G A	7.5
388	TTV-AMS-S1-01	A	C	877	0.715688	5807	SNP	21	1996-05-30	10.5	51.5	A C	7.5
389	TTV-AMS-S1-01	A	C	878	0.141654	5817	SNP	21	1996-05-30	10.5	51.5	A C	7.5
390	TTV-AMS-S1-01	G	C	888	0.143683	5881	SNP	21	1996-05-30	10.5	51.5	G C	7.5
391	TTV-AMS-S1-01	G	A	913	0.057397	6185	SNP	21	1996-05-30	10.5	51.5	G A	7.5
392	TTV-AMS-S1-01	G	C	916	0.490514	6167	SNP	21	1996-05-30	10.5	51.5	G C	7.5
393	TTV-AMS-S1-01	C	G	918	0.071245	6232	SNP	21	1996-05-30	10.5	51.5	C G	7.5
394	TTV-AMS-S1-01	A	G	923	0.072332	6249	SNP	21	1996-05-30	10.5	51.5	A G	7.5
395	TTV-AMS-S1-01	A	G	935	0.137205	6268	SNP	21	1996-05-30	10.5	51.5	A G	7.5
396	TTV-AMS-S1-01	C	G	954	0.802181	6602	SNP	21	1996-05-30	10.5	51.5	C G	7.5
397	TTV-AMS-S1-01	A	G	1021	0.085943	7121	SNP	21	1996-05-30	10.5	51.5	A G	7.5
398	TTV-AMS-S1-01	A	G	1022	0.218517	7107	SNP	21	1996-05-30	10.5	51.5	A G	7.5
399	TTV-AMS-S1-01	C	A	1025	0.7624	7117	SNP	21	1996-05-30	10.5	51.5	C A	7.5
400	TTV-AMS-S1-01	C	G	1025	0.08276	7117	SNP	21	1996-05-30	10.5	51.5	C G	7.5
401	TTV-AMS-S1-01	C	T	1040	0.130241	6964	SNP	21	1996-05-30	10.5	51.5	C T	7.5
402	TTV-AMS-S1-01	A	G	1045	0.213304	6915	SNP	21	1996-05-30	10.5	51.5	A G	7.5
403	TTV-AMS-S1-01	A	G	1048	0.905774	6824	SNP	21	1996-05-30	10.5	51.5	A G	7.5
404	TTV-AMS-S1-01	A	G	1049	0.115458	6773	SNP	21	1996-05-30	10.5	51.5	A G	7.5
405	TTV-AMS-S1-01	A	T	1051	0.176281	6830	SNP	21	1996-05-30	10.5	51.5	A T	7.5
406	TTV-AMS-S1-01	A	G	1069	0.083907	6829	SNP	21	1996-05-30	10.5	51.5	A G	7.5
407	TTV-AMS-S1-01	C	G	1070	0.867183	6716	SNP	21	1996-05-30	10.5	51.5	C G	7.5
408	TTV-AMS-S1-01	C	T	1070	0.13237	6716	SNP	21	1996-05-30	10.5	51.5	C T	7.5
409	TTV-AMS-S1-01	G	A	1073	0.058316	6842	SNP	21	1996-05-30	10.5	51.5	G A	7.5
410	TTV-AMS-S1-01	C	A	1087	0.263862	6727	SNP	21	1996-05-30	10.5	51.5	C A	7.5
411	TTV-AMS-S1-01	A	G	1108	0.050404	6190	SNP	21	1996-05-30	10.5	51.5	A G	7.5
412	TTV-AMS-S1-01	C	A	1109	0.05049	6021	SNP	21	1996-05-30	10.5	51.5	C A	7.5
413	TTV-AMS-S1-01	C	G	1109	0.365388	6021	SNP	21	1996-05-30	10.5	51.5	C G	7.5
414	TTV-AMS-S1-01	C	G	1111	0.864282	5703	SNP	21	1996-05-30	10.5	51.5	C G	7.5
415	TTV-AMS-S1-01	A	G	1112	0.765497	5727	SNP	21	1996-05-30	10.5	51.5	A G	7.5
416	TTV-AMS-S1-01	G	A	1114	0.520087	5974	SNP	21	1996-05-30	10.5	51.5	G A	7.5
417	TTV-AMS-S1-01	G	C	1115	0.073909	6278	SNP	21	1996-05-30	10.5	51.5	G C	7.5
418	TTV-AMS-S1-01	A	G	1120	0.124526	6328	SNP	21	1996-05-30	10.5	51.5	A G	7.5
419	TTV-AMS-S1-01	G	C	1125	0.085836	6361	SNP	21	1996-05-30	10.5	51.5	G C	7.5
420	TTV-AMS-S1-01	G	C	1198	0.709008	6550	SNP	21	1996-05-30	10.5	51.5	G C	7.5
421	TTV-AMS-S1-01	A	T	1200	0.067265	6571	SNP	21	1996-05-30	10.5	51.5	A T	7.5
422	TTV-AMS-S1-01	C	A	1210	0.221018	6642	SNP	21	1996-05-30	10.5	51.5	C A	7.5
423	TTV-AMS-S1-01	T	C	1371	0.999223	7717	SNP	21	1996-05-30	10.5	51.5	T C	7.5
424	TTV-AMS-S1-01	G	A	1506	0.067127	7240	SNP	21	1996-05-30	10.5	51.5	G A	7.5
425	TTV-AMS-S1-01	G	A	1680	0.095853	7741	SNP	21	1996-05-30	10.5	51.5	G A	7.5
426	TTV-AMS-S1-01	C	G	1778	0.998488	7276	SNP	21	1996-05-30	10.5	51.5	C G	7.5
427	TTV-AMS-S1-01	T	C	1872	0.122459	8068	SNP	21	1996-05-30	10.5	51.5	T C	7.5
428	TTV-AMS-S1-01	G	A	2188	0.076332	7415	SNP	21	1996-05-30	10.5	51.5	G A	7.5
429	TTV-AMS-S1-01	G	A	445	0.191939	521	SNP	23	2003-10-13	17.9	58.9	G A	14.9
430	TTV-AMS-S1-01	G	C	479	0.872495	549	SNP	23	2003-10-13	17.9	58.9	G C	14.9
431	TTV-AMS-S1-01	C	G	714	0.407752	645	SNP	23	2003-10-13	17.9	58.9	C G	14.9
432	TTV-AMS-S1-01	A	G	869	0.874172	604	SNP	23	2003-10-13	17.9	58.9	A G	14.9
433	TTV-AMS-S1-01	G	A	871	0.122689	595	SNP	23	2003-10-13	17.9	58.9	G A	14.9
434	TTV-AMS-S1-01	T	G	873	0.610455	593	SNP	23	2003-10-13	17.9	58.9	T G	14.9
435	TTV-AMS-S1-01	A	C	877	0.616807	595	SNP	23	2003-10-13	17.9	58.9	A C	14.9
436	TTV-AMS-S1-01	A	G	877	0.379832	595	SNP	23	2003-10-13	17.9	58.9	A G	14.9
437	TTV-AMS-S1-01	G	C	888	0.247508	602	SNP	23	2003-10-13	17.9	58.9	G C	14.9
438	TTV-AMS-S1-01	G	C	916	0.778135	622	SNP	23	2003-10-13	17.9	58.9	G C	14.9
439	TTV-AMS-S1-01	C	G	954	0.785714	714	SNP	23	2003-10-13	17.9	58.9	C G	14.9
440	TTV-AMS-S1-01	A	C	1021	0.184397	846	SNP	23	2003-10-13	17.9	58.9	A C	14.9
441	TTV-AMS-S1-01	A	G	1021	0.109929	846	SNP	23	2003-10-13	17.9	58.9	A G	14.9
442	TTV-AMS-S1-01	T	A	1023	0.694075	827	SNP	23	2003-10-13	17.9	58.9	T A	14.9
443	TTV-AMS-S1-01	A	G	1024	0.267231	827	SNP	23	2003-10-13	17.9	58.9	A G	14.9
444	TTV-AMS-S1-01	C	A	1025	0.807971	828	SNP	23	2003-10-13	17.9	58.9	C A	14.9
445	TTV-AMS-S1-01	A	G	1045	0.689913	803	SNP	23	2003-10-13	17.9	58.9	A G	14.9
446	TTV-AMS-S1-01	C	A	1046	0.683498	812	SNP	23	2003-10-13	17.9	58.9	C A	14.9
447	TTV-AMS-S1-01	A	C	1051	0.263158	817	SNP	23	2003-10-13	17.9	58.9	A C	14.9
448	TTV-AMS-S1-01	A	G	1051	0.550796	817	SNP	23	2003-10-13	17.9	58.9	A G	14.9
449	TTV-AMS-S1-01	A	C	1056	0.170012	847	SNP	23	2003-10-13	17.9	58.9	A C	14.9
450	TTV-AMS-S1-01	C	A	1070	0.297739	796	SNP	23	2003-10-13	17.9	58.9	C A	14.9
451	TTV-AMS-S1-01	C	G	1070	0.694724	796	SNP	23	2003-10-13	17.9	58.9	C G	14.9
452	TTV-AMS-S1-01	C	A	1097	0.120344	698	SNP	23	2003-10-13	17.9	58.9	C A	14.9
453	TTV-AMS-S1-01	C	G	1097	0.19914	698	SNP	23	2003-10-13	17.9	58.9	C G	14.9
454	TTV-AMS-S1-01	A	C	1108	0.641343	566	SNP	23	2003-10-13	17.9	58.9	A C	14.9
455	TTV-AMS-S1-01	C	A	1111	0.195736	516	SNP	23	2003-10-13	17.9	58.9	C A	14.9
456	TTV-AMS-S1-01	C	G	1111	0.804264	516	SNP	23	2003-10-13	17.9	58.9	C G	14.9
457	TTV-AMS-S1-01	A	G	1112	0.998058	515	SNP	23	2003-10-13	17.9	58.9	A G	14.9
458	TTV-AMS-S1-01	G	A	1114	0.996212	528	SNP	23	2003-10-13	17.9	58.9	G A	14.9
459	TTV-AMS-S1-01	G	C	1125	0.606159	617	SNP	23	2003-10-13	17.9	58.9	G C	14.9
460	TTV-AMS-S1-01	A	C	1200	0.231222	679	SNP	23	2003-10-13	17.9	58.9	A C	14.9
461	TTV-AMS-S1-01	C	A	1210	0.373926	698	SNP	23	2003-10-13	17.9	58.9	C A	14.9
462	TTV-AMS-S1-01	A	G	1211	0.223966	701	SNP	23	2003-10-13	17.9	58.9	A G	14.9
463	TTV-AMS-S1-01	G	C	1231	0.621898	685	SNP	23	2003-10-13	17.9	58.9	G C	14.9
464	TTV-AMS-S1-01	T	C	1371	1	848	SNP	23	2003-10-13	17.9	58.9	T C	14.9
465	TTV-AMS-S1-01	C	G	1778	0.991701	723	SNP	23	2003-10-13	17.9	58.9	C G	14.9
466	TTV-AMS-S1-01	G	A	2007	0.255877	1106	SNP	23	2003-10-13	17.9	58.9	G A	14.9
467	TTV-AMS-S1-01	A	C	2076	0.391485	963	SNP	23	2003-10-13	17.9	58.9	A C	14.9
468	TTV-AMS-S1-01	A	G	2097	0.478355	924	SNP	23	2003-10-13	17.9	58.9	A G	14.9
469	TTV-AMS-S1-01	C	G	2233	0.416561	785	SNP	23	2003-10-13	17.9	58.9	C G	14.9
470	TTV-AMS-S1-01	G	C	479	0.998915	4607	SNP	24	2004-04-13	18.4	59.4	G C	15.4
471	TTV-AMS-S1-01	G	A	562	0.078394	4707	SNP	24	2004-04-13	18.4	59.4	G A	15.4
472	TTV-AMS-S1-01	C	G	714	0.563486	5450	SNP	24	2004-04-13	18.4	59.4	C G	15.4
473	TTV-AMS-S1-01	A	C	869	0.082731	4702	SNP	24	2004-04-13	18.4	59.4	A C	15.4
474	TTV-AMS-S1-01	A	G	869	0.594003	4702	SNP	24	2004-04-13	18.4	59.4	A G	15.4
475	TTV-AMS-S1-01	G	A	871	0.407074	4665	SNP	24	2004-04-13	18.4	59.4	G A	15.4
476	TTV-AMS-S1-01	T	G	873	0.312861	4673	SNP	24	2004-04-13	18.4	59.4	T G	15.4
477	TTV-AMS-S1-01	A	C	877	0.399613	4657	SNP	24	2004-04-13	18.4	59.4	A C	15.4
478	TTV-AMS-S1-01	A	G	877	0.404552	4657	SNP	24	2004-04-13	18.4	59.4	A G	15.4
479	TTV-AMS-S1-01	A	C	878	0.19299	4736	SNP	24	2004-04-13	18.4	59.4	A C	15.4
480	TTV-AMS-S1-01	G	C	888	0.263061	4881	SNP	24	2004-04-13	18.4	59.4	G C	15.4
481	TTV-AMS-S1-01	T	C	891	0.070072	4895	SNP	24	2004-04-13	18.4	59.4	T C	15.4
482	TTV-AMS-S1-01	G	A	913	0.145232	5054	SNP	24	2004-04-13	18.4	59.4	G A	15.4
483	TTV-AMS-S1-01	G	C	913	0.086268	5054	SNP	24	2004-04-13	18.4	59.4	G C	15.4
484	TTV-AMS-S1-01	G	C	916	0.186088	5046	SNP	24	2004-04-13	18.4	59.4	G C	15.4
485	TTV-AMS-S1-01	C	G	918	0.066614	5089	SNP	24	2004-04-13	18.4	59.4	C G	15.4
486	TTV-AMS-S1-01	A	C	922	0.556105	5053	SNP	24	2004-04-13	18.4	59.4	A C	15.4
487	TTV-AMS-S1-01	A	G	923	0.069404	5115	SNP	24	2004-04-13	18.4	59.4	A G	15.4
488	TTV-AMS-S1-01	A	G	935	0.070141	5104	SNP	24	2004-04-13	18.4	59.4	A G	15.4
489	TTV-AMS-S1-01	A	G	937	0.146776	5103	SNP	24	2004-04-13	18.4	59.4	A G	15.4
490	TTV-AMS-S1-01	C	G	954	0.73621	5330	SNP	24	2004-04-13	18.4	59.4	C G	15.4
491	TTV-AMS-S1-01	A	C	1021	0.085223	5820	SNP	24	2004-04-13	18.4	59.4	A C	15.4
492	TTV-AMS-S1-01	A	G	1022	0.646957	5750	SNP	24	2004-04-13	18.4	59.4	A G	15.4
493	TTV-AMS-S1-01	T	A	1023	0.18512	5672	SNP	24	2004-04-13	18.4	59.4	T A	15.4
494	TTV-AMS-S1-01	C	A	1025	0.912241	5743	SNP	24	2004-04-13	18.4	59.4	C A	15.4
495	TTV-AMS-S1-01	A	G	1045	0.910835	5473	SNP	24	2004-04-13	18.4	59.4	A G	15.4
496	TTV-AMS-S1-01	C	G	1046	0.172433	5492	SNP	24	2004-04-13	18.4	59.4	C G	15.4
497	TTV-AMS-S1-01	A	G	1048	0.624506	5566	SNP	24	2004-04-13	18.4	59.4	A G	15.4
498	TTV-AMS-S1-01	A	C	1051	0.171549	5701	SNP	24	2004-04-13	18.4	59.4	A C	15.4
499	TTV-AMS-S1-01	A	C	1056	0.082501	5806	SNP	24	2004-04-13	18.4	59.4	A C	15.4
500	TTV-AMS-S1-01	A	T	1056	0.176197	5806	SNP	24	2004-04-13	18.4	59.4	A T	15.4
501	TTV-AMS-S1-01	C	A	1070	0.083727	5709	SNP	24	2004-04-13	18.4	59.4	C A	15.4
502	TTV-AMS-S1-01	C	G	1070	0.263444	5709	SNP	24	2004-04-13	18.4	59.4	C G	15.4
503	TTV-AMS-S1-01	C	T	1070	0.094237	5709	SNP	24	2004-04-13	18.4	59.4	C T	15.4
504	TTV-AMS-S1-01	C	A	1071	0.094177	5702	SNP	24	2004-04-13	18.4	59.4	C A	15.4
505	TTV-AMS-S1-01	G	A	1073	0.093881	5720	SNP	24	2004-04-13	18.4	59.4	G A	15.4
506	TTV-AMS-S1-01	A	G	1075	0.097836	5591	SNP	24	2004-04-13	18.4	59.4	A G	15.4
507	TTV-AMS-S1-01	C	A	1087	0.066539	5726	SNP	24	2004-04-13	18.4	59.4	C A	15.4
508	TTV-AMS-S1-01	A	C	1088	0.067999	5706	SNP	24	2004-04-13	18.4	59.4	A C	15.4
509	TTV-AMS-S1-01	C	A	1097	0.153179	5647	SNP	24	2004-04-13	18.4	59.4	C A	15.4
510	TTV-AMS-S1-01	A	T	1108	0.16297	5185	SNP	24	2004-04-13	18.4	59.4	A T	15.4
511	TTV-AMS-S1-01	C	G	1109	0.575712	4636	SNP	24	2004-04-13	18.4	59.4	C G	15.4
512	TTV-AMS-S1-01	C	A	1111	0.087415	4553	SNP	24	2004-04-13	18.4	59.4	C A	15.4
513	TTV-AMS-S1-01	C	G	1111	0.827806	4553	SNP	24	2004-04-13	18.4	59.4	C G	15.4
514	TTV-AMS-S1-01	A	G	1112	0.768199	4547	SNP	24	2004-04-13	18.4	59.4	A G	15.4
515	TTV-AMS-S1-01	G	A	1114	0.773073	4605	SNP	24	2004-04-13	18.4	59.4	G A	15.4
516	TTV-AMS-S1-01	A	C	1120	0.121722	5225	SNP	24	2004-04-13	18.4	59.4	A C	15.4
517	TTV-AMS-S1-01	A	G	1120	0.069091	5225	SNP	24	2004-04-13	18.4	59.4	A G	15.4
518	TTV-AMS-S1-01	G	C	1125	0.619233	5397	SNP	24	2004-04-13	18.4	59.4	G C	15.4
519	TTV-AMS-S1-01	G	C	1198	0.118822	5807	SNP	24	2004-04-13	18.4	59.4	G C	15.4
520	TTV-AMS-S1-01	A	C	1200	0.189414	5781	SNP	24	2004-04-13	18.4	59.4	A C	15.4
521	TTV-AMS-S1-01	A	T	1200	0.345442	5781	SNP	24	2004-04-13	18.4	59.4	A T	15.4
522	TTV-AMS-S1-01	C	A	1210	0.532353	5780	SNP	24	2004-04-13	18.4	59.4	C A	15.4
523	TTV-AMS-S1-01	A	G	1211	0.091428	5786	SNP	24	2004-04-13	18.4	59.4	A G	15.4
524	TTV-AMS-S1-01	G	C	1231	0.653833	5662	SNP	24	2004-04-13	18.4	59.4	G C	15.4
525	TTV-AMS-S1-01	T	C	1371	0.999035	6217	SNP	24	2004-04-13	18.4	59.4	T C	15.4
526	TTV-AMS-S1-01	G	A	1680	0.116047	6325	SNP	24	2004-04-13	18.4	59.4	G A	15.4
527	TTV-AMS-S1-01	C	G	1778	0.999036	6222	SNP	24	2004-04-13	18.4	59.4	C G	15.4
528	TTV-AMS-S1-01	T	C	1872	0.243178	7073	SNP	24	2004-04-13	18.4	59.4	T C	15.4
529	TTV-AMS-S1-01	A	C	2076	0.109583	6981	SNP	24	2004-04-13	18.4	59.4	A C	15.4
530	TTV-AMS-S1-01	C	A	2085	0.38752	6939	SNP	24	2004-04-13	18.4	59.4	C A	15.4
531	TTV-AMS-S1-01	A	G	2097	0.261297	6816	SNP	24	2004-04-13	18.4	59.4	A G	15.4
532	TTV-AMS-S1-01	G	A	2141	0.389725	6910	SNP	24	2004-04-13	18.4	59.4	G A	15.4
533	TTV-AMS-S1-01	G	C	479	0.941652	1114	SNP	25	2004-12-10	19.1	60.1	G C	16.1
534	TTV-AMS-S1-01	C	G	714	0.237656	1519	SNP	25	2004-12-10	19.1	60.1	C G	16.1
535	TTV-AMS-S1-01	G	A	866	0.099511	1226	SNP	25	2004-12-10	19.1	60.1	G A	16.1
536	TTV-AMS-S1-01	G	C	866	0.159869	1226	SNP	25	2004-12-10	19.1	60.1	G C	16.1
537	TTV-AMS-S1-01	T	A	868	0.116795	1173	SNP	25	2004-12-10	19.1	60.1	T A	16.1
538	TTV-AMS-S1-01	T	C	868	0.075874	1173	SNP	25	2004-12-10	19.1	60.1	T C	16.1
539	TTV-AMS-S1-01	A	C	869	0.080205	1172	SNP	25	2004-12-10	19.1	60.1	A C	16.1
540	TTV-AMS-S1-01	A	G	869	0.552901	1172	SNP	25	2004-12-10	19.1	60.1	A G	16.1
541	TTV-AMS-S1-01	G	A	871	0.432849	1169	SNP	25	2004-12-10	19.1	60.1	G A	16.1
542	TTV-AMS-S1-01	T	G	873	0.175127	1182	SNP	25	2004-12-10	19.1	60.1	T G	16.1
543	TTV-AMS-S1-01	A	C	877	0.417897	1151	SNP	25	2004-12-10	19.1	60.1	A C	16.1
544	TTV-AMS-S1-01	A	G	877	0.46742	1151	SNP	25	2004-12-10	19.1	60.1	A G	16.1
545	TTV-AMS-S1-01	G	C	888	0.436394	1187	SNP	25	2004-12-10	19.1	60.1	G C	16.1
546	TTV-AMS-S1-01	G	C	916	0.308454	1313	SNP	25	2004-12-10	19.1	60.1	G C	16.1
547	TTV-AMS-S1-01	A	C	922	0.325527	1281	SNP	25	2004-12-10	19.1	60.1	A C	16.1
548	TTV-AMS-S1-01	A	G	923	0.141414	1287	SNP	25	2004-12-10	19.1	60.1	A G	16.1
549	TTV-AMS-S1-01	C	A	934	0.267334	1298	SNP	25	2004-12-10	19.1	60.1	C A	16.1
550	TTV-AMS-S1-01	C	G	954	0.578466	1421	SNP	25	2004-12-10	19.1	60.1	C G	16.1
551	TTV-AMS-S1-01	C	G	959	0.095938	1428	SNP	25	2004-12-10	19.1	60.1	C G	16.1
552	TTV-AMS-S1-01	A	C	1021	0.089194	1749	SNP	25	2004-12-10	19.1	60.1	A C	16.1
553	TTV-AMS-S1-01	A	G	1022	0.348666	1761	SNP	25	2004-12-10	19.1	60.1	A G	16.1
554	TTV-AMS-S1-01	C	A	1025	0.771234	1766	SNP	25	2004-12-10	19.1	60.1	C A	16.1
555	TTV-AMS-S1-01	C	G	1025	0.135334	1766	SNP	25	2004-12-10	19.1	60.1	C G	16.1
556	TTV-AMS-S1-01	A	G	1039	0.059952	1668	SNP	25	2004-12-10	19.1	60.1	A G	16.1
557	TTV-AMS-S1-01	A	G	1045	0.465796	1608	SNP	25	2004-12-10	19.1	60.1	A G	16.1
558	TTV-AMS-S1-01	C	G	1046	0.119901	1618	SNP	25	2004-12-10	19.1	60.1	C G	16.1
559	TTV-AMS-S1-01	A	G	1048	0.447845	1601	SNP	25	2004-12-10	19.1	60.1	A G	16.1
560	TTV-AMS-S1-01	A	G	1049	0.202121	1603	SNP	25	2004-12-10	19.1	60.1	A G	16.1
561	TTV-AMS-S1-01	A	C	1051	0.123686	1617	SNP	25	2004-12-10	19.1	60.1	A C	16.1
562	TTV-AMS-S1-01	A	G	1051	0.351268	1617	SNP	25	2004-12-10	19.1	60.1	A G	16.1
563	TTV-AMS-S1-01	A	C	1056	0.295388	1713	SNP	25	2004-12-10	19.1	60.1	A C	16.1
564	TTV-AMS-S1-01	A	T	1056	0.127262	1713	SNP	25	2004-12-10	19.1	60.1	A T	16.1
565	TTV-AMS-S1-01	C	A	1070	0.383385	1625	SNP	25	2004-12-10	19.1	60.1	C A	16.1
566	TTV-AMS-S1-01	C	G	1070	0.207385	1625	SNP	25	2004-12-10	19.1	60.1	C G	16.1
567	TTV-AMS-S1-01	C	A	1097	0.620789	1395	SNP	25	2004-12-10	19.1	60.1	C A	16.1
568	TTV-AMS-S1-01	A	T	1108	0.112033	1205	SNP	25	2004-12-10	19.1	60.1	A T	16.1
569	TTV-AMS-S1-01	C	G	1109	0.452122	1013	SNP	25	2004-12-10	19.1	60.1	C G	16.1
570	TTV-AMS-S1-01	C	A	1111	0.207048	908	SNP	25	2004-12-10	19.1	60.1	C A	16.1
571	TTV-AMS-S1-01	C	G	1111	0.79185	908	SNP	25	2004-12-10	19.1	60.1	C G	16.1
572	TTV-AMS-S1-01	A	G	1112	0.947253	910	SNP	25	2004-12-10	19.1	60.1	A G	16.1
573	TTV-AMS-S1-01	G	A	1114	0.945205	949	SNP	25	2004-12-10	19.1	60.1	G A	16.1
574	TTV-AMS-S1-01	C	G	1119	0.134752	1128	SNP	25	2004-12-10	19.1	60.1	C G	16.1
575	TTV-AMS-S1-01	A	G	1120	0.111688	1155	SNP	25	2004-12-10	19.1	60.1	A G	16.1
576	TTV-AMS-S1-01	G	C	1125	0.574855	1209	SNP	25	2004-12-10	19.1	60.1	G C	16.1
577	TTV-AMS-S1-01	G	A	1198	0.103026	1388	SNP	25	2004-12-10	19.1	60.1	G A	16.1
578	TTV-AMS-S1-01	A	T	1200	0.318016	1371	SNP	25	2004-12-10	19.1	60.1	A T	16.1
579	TTV-AMS-S1-01	C	A	1210	0.655198	1366	SNP	25	2004-12-10	19.1	60.1	C A	16.1
580	TTV-AMS-S1-01	A	G	1211	0.142962	1364	SNP	25	2004-12-10	19.1	60.1	A G	16.1
581	TTV-AMS-S1-01	G	C	1231	0.360095	1258	SNP	25	2004-12-10	19.1	60.1	G C	16.1
582	TTV-AMS-S1-01	T	C	1371	0.998177	1646	SNP	25	2004-12-10	19.1	60.1	T C	16.1
583	TTV-AMS-S1-01	C	G	1778	0.997951	1464	SNP	25	2004-12-10	19.1	60.1	C G	16.1
584	TTV-AMS-S1-01	A	C	2076	0.197392	1687	SNP	25	2004-12-10	19.1	60.1	A C	16.1
585	TTV-AMS-S1-01	C	A	2085	0.169789	1655	SNP	25	2004-12-10	19.1	60.1	C A	16.1
586	TTV-AMS-S1-01	A	G	2097	0.375402	1553	SNP	25	2004-12-10	19.1	60.1	A G	16.1
587	TTV-AMS-S1-01	G	A	2141	0.158947	1900	SNP	25	2004-12-10	19.1	60.1	G A	16.1
588	TTV-AMS-S1-01	C	G	2233	0.186267	1369	SNP	25	2004-12-10	19.1	60.1	C G	16.1
589	TTV-AMS-S1-01	G	C	479	1	1558	SNP	26	2005-10-10	19.9	60.9	G C	16.9
590	TTV-AMS-S1-01	C	G	714	0.115405	1915	SNP	26	2005-10-10	19.9	60.9	C G	16.9
591	TTV-AMS-S1-01	G	A	866	0.224117	1642	SNP	26	2005-10-10	19.9	60.9	G A	16.9
592	TTV-AMS-S1-01	G	C	866	0.091961	1642	SNP	26	2005-10-10	19.9	60.9	G C	16.9
593	TTV-AMS-S1-01	A	G	869	0.183002	1612	SNP	26	2005-10-10	19.9	60.9	A G	16.9
594	TTV-AMS-S1-01	G	A	871	0.397794	1541	SNP	26	2005-10-10	19.9	60.9	G A	16.9
595	TTV-AMS-S1-01	G	C	871	0.15769	1541	SNP	26	2005-10-10	19.9	60.9	G C	16.9
596	TTV-AMS-S1-01	T	G	873	0.455796	1527	SNP	26	2005-10-10	19.9	60.9	T G	16.9
597	TTV-AMS-S1-01	A	C	877	0.09404	1510	SNP	26	2005-10-10	19.9	60.9	A C	16.9
598	TTV-AMS-S1-01	A	G	877	0.799338	1510	SNP	26	2005-10-10	19.9	60.9	A G	16.9
599	TTV-AMS-S1-01	G	C	888	0.102981	1476	SNP	26	2005-10-10	19.9	60.9	G C	16.9
600	TTV-AMS-S1-01	G	C	916	0.69915	1529	SNP	26	2005-10-10	19.9	60.9	G C	16.9
601	TTV-AMS-S1-01	A	C	922	0.255964	1551	SNP	26	2005-10-10	19.9	60.9	A C	16.9
602	TTV-AMS-S1-01	A	G	923	0.058073	1567	SNP	26	2005-10-10	19.9	60.9	A G	16.9
603	TTV-AMS-S1-01	C	G	934	0.266103	1537	SNP	26	2005-10-10	19.9	60.9	C G	16.9
604	TTV-AMS-S1-01	C	G	954	0.754213	1721	SNP	26	2005-10-10	19.9	60.9	C G	16.9
605	TTV-AMS-S1-01	C	G	959	0.134139	1737	SNP	26	2005-10-10	19.9	60.9	C G	16.9
606	TTV-AMS-S1-01	A	G	1021	0.05933	2090	SNP	26	2005-10-10	19.9	60.9	A G	16.9
607	TTV-AMS-S1-01	A	G	1022	0.112488	2098	SNP	26	2005-10-10	19.9	60.9	A G	16.9
608	TTV-AMS-S1-01	T	A	1023	0.119231	2080	SNP	26	2005-10-10	19.9	60.9	T A	16.9
609	TTV-AMS-S1-01	C	A	1025	0.936902	2092	SNP	26	2005-10-10	19.9	60.9	C A	16.9
610	TTV-AMS-S1-01	C	G	1025	0.061185	2092	SNP	26	2005-10-10	19.9	60.9	C G	16.9
611	TTV-AMS-S1-01	C	A	1040	0.087805	2050	SNP	26	2005-10-10	19.9	60.9	C A	16.9
612	TTV-AMS-S1-01	C	T	1040	0.28878	2050	SNP	26	2005-10-10	19.9	60.9	C T	16.9
613	TTV-AMS-S1-01	A	G	1045	0.18164	2037	SNP	26	2005-10-10	19.9	60.9	A G	16.9
614	TTV-AMS-S1-01	C	G	1046	0.076479	2079	SNP	26	2005-10-10	19.9	60.9	C G	16.9
615	TTV-AMS-S1-01	A	G	1048	0.233383	2001	SNP	26	2005-10-10	19.9	60.9	A G	16.9
616	TTV-AMS-S1-01	A	G	1049	0.372351	1982	SNP	26	2005-10-10	19.9	60.9	A G	16.9
617	TTV-AMS-S1-01	A	C	1051	0.156281	1990	SNP	26	2005-10-10	19.9	60.9	A C	16.9
618	TTV-AMS-S1-01	A	G	1051	0.660804	1990	SNP	26	2005-10-10	19.9	60.9	A G	16.9
619	TTV-AMS-S1-01	A	T	1051	0.057286	1990	SNP	26	2005-10-10	19.9	60.9	A T	16.9
620	TTV-AMS-S1-01	A	C	1054	0.075379	2043	SNP	26	2005-10-10	19.9	60.9	A C	16.9
621	TTV-AMS-S1-01	A	C	1056	0.292264	2094	SNP	26	2005-10-10	19.9	60.9	A C	16.9
622	TTV-AMS-S1-01	A	T	1056	0.080229	2094	SNP	26	2005-10-10	19.9	60.9	A T	16.9
623	TTV-AMS-S1-01	A	G	1069	0.057993	1983	SNP	26	2005-10-10	19.9	60.9	A G	16.9
624	TTV-AMS-S1-01	C	A	1070	0.715317	1939	SNP	26	2005-10-10	19.9	60.9	C A	16.9
625	TTV-AMS-S1-01	C	T	1070	0.143373	1939	SNP	26	2005-10-10	19.9	60.9	C T	16.9
626	TTV-AMS-S1-01	C	G	1071	0.082128	1936	SNP	26	2005-10-10	19.9	60.9	C G	16.9
627	TTV-AMS-S1-01	G	C	1073	0.092842	1928	SNP	26	2005-10-10	19.9	60.9	G C	16.9
628	TTV-AMS-S1-01	C	A	1087	0.15008	1879	SNP	26	2005-10-10	19.9	60.9	C A	16.9
629	TTV-AMS-S1-01	C	A	1097	0.726388	1747	SNP	26	2005-10-10	19.9	60.9	C A	16.9
630	TTV-AMS-S1-01	G	A	1102	0.07836	1659	SNP	26	2005-10-10	19.9	60.9	G A	16.9
631	TTV-AMS-S1-01	A	G	1108	0.071975	1570	SNP	26	2005-10-10	19.9	60.9	A G	16.9
632	TTV-AMS-S1-01	A	T	1108	0.075159	1570	SNP	26	2005-10-10	19.9	60.9	A T	16.9
633	TTV-AMS-S1-01	C	G	1109	0.261569	1491	SNP	26	2005-10-10	19.9	60.9	C G	16.9
634	TTV-AMS-S1-01	C	G	1111	0.991291	1263	SNP	26	2005-10-10	19.9	60.9	C G	16.9
635	TTV-AMS-S1-01	A	G	1112	0.824089	1262	SNP	26	2005-10-10	19.9	60.9	A G	16.9
636	TTV-AMS-S1-01	G	A	1114	0.922231	1273	SNP	26	2005-10-10	19.9	60.9	G A	16.9
637	TTV-AMS-S1-01	C	G	1119	0.556213	1352	SNP	26	2005-10-10	19.9	60.9	C G	16.9
638	TTV-AMS-S1-01	A	G	1120	0.148831	1411	SNP	26	2005-10-10	19.9	60.9	A G	16.9
639	TTV-AMS-S1-01	G	C	1125	0.159381	1487	SNP	26	2005-10-10	19.9	60.9	G C	16.9
640	TTV-AMS-S1-01	A	T	1200	0.102471	1376	SNP	26	2005-10-10	19.9	60.9	A T	16.9
641	TTV-AMS-S1-01	C	A	1210	0.989123	1379	SNP	26	2005-10-10	19.9	60.9	C A	16.9
642	TTV-AMS-S1-01	G	C	1231	0.108352	1329	SNP	26	2005-10-10	19.9	60.9	G C	16.9
643	TTV-AMS-S1-01	T	C	1371	0.999201	2504	SNP	26	2005-10-10	19.9	60.9	T C	16.9
644	TTV-AMS-S1-01	C	G	1778	0.99946	1852	SNP	26	2005-10-10	19.9	60.9	C G	16.9
645	TTV-AMS-S1-01	C	A	2085	0.127135	2517	SNP	26	2005-10-10	19.9	60.9	C A	16.9
646	TTV-AMS-S1-01	A	G	2097	0.343476	2399	SNP	26	2005-10-10	19.9	60.9	A G	16.9
647	TTV-AMS-S1-01	G	A	2141	0.130583	2351	SNP	26	2005-10-10	19.9	60.9	G A	16.9
648	TTV-AMS-S1-01	G	C	479	0.889229	1634	SNP	27	2005-11-04	20	61	G C	17
649	TTV-AMS-S1-01	C	G	714	0.24711	2076	SNP	27	2005-11-04	20	61	C G	17
650	TTV-AMS-S1-01	G	A	866	0.085067	1634	SNP	27	2005-11-04	20	61	G A	17
651	TTV-AMS-S1-01	G	C	866	0.287026	1634	SNP	27	2005-11-04	20	61	G C	17
652	TTV-AMS-S1-01	T	C	868	0.127065	1574	SNP	27	2005-11-04	20	61	T C	17
653	TTV-AMS-S1-01	A	C	869	0.165495	1565	SNP	27	2005-11-04	20	61	A C	17
654	TTV-AMS-S1-01	A	G	869	0.402556	1565	SNP	27	2005-11-04	20	61	A G	17
655	TTV-AMS-S1-01	G	A	871	0.21424	1559	SNP	27	2005-11-04	20	61	G A	17
656	TTV-AMS-S1-01	T	G	873	0.382598	1563	SNP	27	2005-11-04	20	61	T G	17
657	TTV-AMS-S1-01	A	C	877	0.353437	1542	SNP	27	2005-11-04	20	61	A C	17
658	TTV-AMS-S1-01	A	G	877	0.344358	1542	SNP	27	2005-11-04	20	61	A G	17
659	TTV-AMS-S1-01	A	C	878	0.122462	1576	SNP	27	2005-11-04	20	61	A C	17
660	TTV-AMS-S1-01	G	C	888	0.13141	1560	SNP	27	2005-11-04	20	61	G C	17
661	TTV-AMS-S1-01	T	C	891	0.064394	1584	SNP	27	2005-11-04	20	61	T C	17
662	TTV-AMS-S1-01	G	A	913	0.160822	1654	SNP	27	2005-11-04	20	61	G A	17
663	TTV-AMS-S1-01	G	C	916	0.424224	1643	SNP	27	2005-11-04	20	61	G C	17
664	TTV-AMS-S1-01	C	G	918	0.071733	1645	SNP	27	2005-11-04	20	61	C G	17
665	TTV-AMS-S1-01	A	C	922	0.360697	1608	SNP	27	2005-11-04	20	61	A C	17
666	TTV-AMS-S1-01	A	G	923	0.111383	1634	SNP	27	2005-11-04	20	61	A G	17
667	TTV-AMS-S1-01	C	A	934	0.290171	1699	SNP	27	2005-11-04	20	61	C A	17
668	TTV-AMS-S1-01	A	G	935	0.062683	1707	SNP	27	2005-11-04	20	61	A G	17
669	TTV-AMS-S1-01	C	G	954	0.778594	1906	SNP	27	2005-11-04	20	61	C G	17
670	TTV-AMS-S1-01	C	G	959	0.147763	1922	SNP	27	2005-11-04	20	61	C G	17
671	TTV-AMS-S1-01	A	G	1021	0.099278	2216	SNP	27	2005-11-04	20	61	A G	17
672	TTV-AMS-S1-01	A	G	1022	0.262392	2199	SNP	27	2005-11-04	20	61	A G	17
673	TTV-AMS-S1-01	T	A	1023	0.361278	2159	SNP	27	2005-11-04	20	61	T A	17
674	TTV-AMS-S1-01	C	A	1025	0.896062	2184	SNP	27	2005-11-04	20	61	C A	17
675	TTV-AMS-S1-01	C	G	1025	0.086081	2184	SNP	27	2005-11-04	20	61	C G	17
676	TTV-AMS-S1-01	A	G	1039	0.09486	2140	SNP	27	2005-11-04	20	61	A G	17
677	TTV-AMS-S1-01	C	T	1040	0.181903	2144	SNP	27	2005-11-04	20	61	C T	17
678	TTV-AMS-S1-01	A	G	1045	0.59333	2009	SNP	27	2005-11-04	20	61	A G	17
679	TTV-AMS-S1-01	C	G	1046	0.280771	2023	SNP	27	2005-11-04	20	61	C G	17
680	TTV-AMS-S1-01	A	G	1048	0.512109	1982	SNP	27	2005-11-04	20	61	A G	17
681	TTV-AMS-S1-01	A	G	1049	0.175113	1993	SNP	27	2005-11-04	20	61	A G	17
682	TTV-AMS-S1-01	A	C	1051	0.363996	2022	SNP	27	2005-11-04	20	61	A C	17
683	TTV-AMS-S1-01	A	G	1051	0.199308	2022	SNP	27	2005-11-04	20	61	A G	17
684	TTV-AMS-S1-01	A	T	1051	0.111276	2022	SNP	27	2005-11-04	20	61	A T	17
685	TTV-AMS-S1-01	A	C	1054	0.075618	2063	SNP	27	2005-11-04	20	61	A C	17
686	TTV-AMS-S1-01	A	T	1056	0.29509	2118	SNP	27	2005-11-04	20	61	A T	17
687	TTV-AMS-S1-01	A	G	1069	0.066251	2083	SNP	27	2005-11-04	20	61	A G	17
688	TTV-AMS-S1-01	C	A	1070	0.238916	2030	SNP	27	2005-11-04	20	61	C A	17
689	TTV-AMS-S1-01	C	G	1070	0.327094	2030	SNP	27	2005-11-04	20	61	C G	17
690	TTV-AMS-S1-01	C	T	1070	0.148276	2030	SNP	27	2005-11-04	20	61	C T	17
691	TTV-AMS-S1-01	C	G	1071	0.074405	2016	SNP	27	2005-11-04	20	61	C G	17
692	TTV-AMS-S1-01	C	A	1087	0.221299	1925	SNP	27	2005-11-04	20	61	C A	17
693	TTV-AMS-S1-01	G	C	1090	0.104454	1886	SNP	27	2005-11-04	20	61	G C	17
694	TTV-AMS-S1-01	C	A	1097	0.367663	1806	SNP	27	2005-11-04	20	61	C A	17
695	TTV-AMS-S1-01	A	G	1108	0.070976	1578	SNP	27	2005-11-04	20	61	A G	17
696	TTV-AMS-S1-01	A	T	1108	0.261724	1578	SNP	27	2005-11-04	20	61	A T	17
697	TTV-AMS-S1-01	C	G	1109	0.359973	1464	SNP	27	2005-11-04	20	61	C G	17
698	TTV-AMS-S1-01	C	G	1111	0.907914	1390	SNP	27	2005-11-04	20	61	C G	17
699	TTV-AMS-S1-01	A	G	1112	0.7319	1395	SNP	27	2005-11-04	20	61	A G	17
700	TTV-AMS-S1-01	G	A	1114	0.793952	1422	SNP	27	2005-11-04	20	61	G A	17
701	TTV-AMS-S1-01	C	G	1119	0.120745	1557	SNP	27	2005-11-04	20	61	C G	17
702	TTV-AMS-S1-01	A	G	1120	0.197419	1550	SNP	27	2005-11-04	20	61	A G	17
703	TTV-AMS-S1-01	G	C	1125	0.346008	1578	SNP	27	2005-11-04	20	61	G C	17
704	TTV-AMS-S1-01	G	C	1198	0.084391	1576	SNP	27	2005-11-04	20	61	G C	17
705	TTV-AMS-S1-01	A	C	1200	0.229582	1555	SNP	27	2005-11-04	20	61	A C	17
706	TTV-AMS-S1-01	A	T	1200	0.105466	1555	SNP	27	2005-11-04	20	61	A T	17
707	TTV-AMS-S1-01	C	A	1210	0.609453	1608	SNP	27	2005-11-04	20	61	C A	17
708	TTV-AMS-S1-01	C	G	1210	0.090796	1608	SNP	27	2005-11-04	20	61	C G	17
709	TTV-AMS-S1-01	G	C	1231	0.272727	1507	SNP	27	2005-11-04	20	61	G C	17
710	TTV-AMS-S1-01	T	C	1371	0.999228	2589	SNP	27	2005-11-04	20	61	T C	17
711	TTV-AMS-S1-01	G	A	1680	0.089558	2624	SNP	27	2005-11-04	20	61	G A	17
712	TTV-AMS-S1-01	C	G	1778	1	2015	SNP	27	2005-11-04	20	61	C G	17
713	TTV-AMS-S1-01	T	C	1872	0.189002	2455	SNP	27	2005-11-04	20	61	T C	17
714	TTV-AMS-S1-01	A	C	2076	0.209872	2654	SNP	27	2005-11-04	20	61	A C	17
715	TTV-AMS-S1-01	C	A	2085	0.131286	2605	SNP	27	2005-11-04	20	61	C A	17
716	TTV-AMS-S1-01	A	G	2097	0.330684	2516	SNP	27	2005-11-04	20	61	A G	17
717	TTV-AMS-S1-01	G	A	2141	0.133307	2558	SNP	27	2005-11-04	20	61	G A	17
718	TTV-AMS-S1-01	C	G	2233	0.158303	1674	SNP	27	2005-11-04	20	61	C G	17
719	TTV-AMS-S1-01	G	C	479	1	160	SNP	29	2006-11-04	21	62	G C	18
720	TTV-AMS-S1-01	G	A	681	0.059783	184	SNP	29	2006-11-04	21	62	G A	18
721	TTV-AMS-S1-01	C	G	714	0.133333	195	SNP	29	2006-11-04	21	62	C G	18
722	TTV-AMS-S1-01	A	G	863	0.052632	133	SNP	29	2006-11-04	21	62	A G	18
723	TTV-AMS-S1-01	G	C	866	0.11811	127	SNP	29	2006-11-04	21	62	G C	18
724	TTV-AMS-S1-01	T	A	868	0.066116	121	SNP	29	2006-11-04	21	62	T A	18
725	TTV-AMS-S1-01	A	C	869	0.144068	118	SNP	29	2006-11-04	21	62	A C	18
726	TTV-AMS-S1-01	A	G	869	0.423729	118	SNP	29	2006-11-04	21	62	A G	18
727	TTV-AMS-S1-01	G	A	871	0.5	116	SNP	29	2006-11-04	21	62	G A	18
728	TTV-AMS-S1-01	A	C	872	0.121739	115	SNP	29	2006-11-04	21	62	A C	18
729	TTV-AMS-S1-01	T	G	873	0.365217	115	SNP	29	2006-11-04	21	62	T G	18
730	TTV-AMS-S1-01	A	C	877	0.166667	114	SNP	29	2006-11-04	21	62	A C	18
731	TTV-AMS-S1-01	A	G	877	0.640351	114	SNP	29	2006-11-04	21	62	A G	18
732	TTV-AMS-S1-01	A	C	878	0.07438	121	SNP	29	2006-11-04	21	62	A C	18
733	TTV-AMS-S1-01	G	C	888	0.276786	112	SNP	29	2006-11-04	21	62	G C	18
734	TTV-AMS-S1-01	G	A	913	0.132231	121	SNP	29	2006-11-04	21	62	G A	18
735	TTV-AMS-S1-01	G	C	916	0.366667	120	SNP	29	2006-11-04	21	62	G C	18
736	TTV-AMS-S1-01	A	C	922	0.294118	119	SNP	29	2006-11-04	21	62	A C	18
737	TTV-AMS-S1-01	A	G	923	0.10084	119	SNP	29	2006-11-04	21	62	A G	18
738	TTV-AMS-S1-01	C	A	934	0.525926	135	SNP	29	2006-11-04	21	62	C A	18
739	TTV-AMS-S1-01	C	G	954	0.39375	160	SNP	29	2006-11-04	21	62	C G	18
740	TTV-AMS-S1-01	C	G	959	0.055215	163	SNP	29	2006-11-04	21	62	C G	18
741	TTV-AMS-S1-01	A	G	1021	0.107143	168	SNP	29	2006-11-04	21	62	A G	18
742	TTV-AMS-S1-01	A	G	1022	0.172619	168	SNP	29	2006-11-04	21	62	A G	18
743	TTV-AMS-S1-01	T	A	1023	0.202381	168	SNP	29	2006-11-04	21	62	T A	18
744	TTV-AMS-S1-01	C	A	1025	0.892045	176	SNP	29	2006-11-04	21	62	C A	18
745	TTV-AMS-S1-01	C	G	1025	0.107955	176	SNP	29	2006-11-04	21	62	C G	18
746	TTV-AMS-S1-01	C	A	1040	0.098837	172	SNP	29	2006-11-04	21	62	C A	18
747	TTV-AMS-S1-01	C	T	1040	0.110465	172	SNP	29	2006-11-04	21	62	C T	18
748	TTV-AMS-S1-01	A	G	1045	0.331288	163	SNP	29	2006-11-04	21	62	A G	18
749	TTV-AMS-S1-01	C	G	1046	0.088757	169	SNP	29	2006-11-04	21	62	C G	18
750	TTV-AMS-S1-01	A	G	1048	0.322981	161	SNP	29	2006-11-04	21	62	A G	18
751	TTV-AMS-S1-01	A	G	1049	0.335404	161	SNP	29	2006-11-04	21	62	A G	18
752	TTV-AMS-S1-01	A	C	1051	0.177914	163	SNP	29	2006-11-04	21	62	A C	18
753	TTV-AMS-S1-01	A	G	1051	0.411043	163	SNP	29	2006-11-04	21	62	A G	18
754	TTV-AMS-S1-01	A	C	1054	0.08589	163	SNP	29	2006-11-04	21	62	A C	18
755	TTV-AMS-S1-01	A	C	1056	0.309091	165	SNP	29	2006-11-04	21	62	A C	18
756	TTV-AMS-S1-01	A	T	1056	0.090909	165	SNP	29	2006-11-04	21	62	A T	18
757	TTV-AMS-S1-01	C	A	1070	0.296053	152	SNP	29	2006-11-04	21	62	C A	18
758	TTV-AMS-S1-01	C	G	1070	0.342105	152	SNP	29	2006-11-04	21	62	C G	18
759	TTV-AMS-S1-01	C	T	1070	0.085526	152	SNP	29	2006-11-04	21	62	C T	18
760	TTV-AMS-S1-01	C	G	1071	0.086667	150	SNP	29	2006-11-04	21	62	C G	18
761	TTV-AMS-S1-01	G	C	1073	0.090909	154	SNP	29	2006-11-04	21	62	G C	18
762	TTV-AMS-S1-01	C	A	1087	0.113636	132	SNP	29	2006-11-04	21	62	C A	18
763	TTV-AMS-S1-01	A	C	1088	0.062016	129	SNP	29	2006-11-04	21	62	A C	18
764	TTV-AMS-S1-01	C	A	1097	0.491667	120	SNP	29	2006-11-04	21	62	C A	18
765	TTV-AMS-S1-01	A	G	1108	0.121495	107	SNP	29	2006-11-04	21	62	A G	18
766	TTV-AMS-S1-01	A	T	1108	0.102804	107	SNP	29	2006-11-04	21	62	A T	18
767	TTV-AMS-S1-01	C	G	1109	0.309278	97	SNP	29	2006-11-04	21	62	C G	18
768	TTV-AMS-S1-01	C	G	1111	0.955056	89	SNP	29	2006-11-04	21	62	C G	18
769	TTV-AMS-S1-01	A	G	1112	0.831461	89	SNP	29	2006-11-04	21	62	A G	18
770	TTV-AMS-S1-01	G	A	1114	0.978261	92	SNP	29	2006-11-04	21	62	G A	18
771	TTV-AMS-S1-01	C	G	1119	0.281553	103	SNP	29	2006-11-04	21	62	C G	18
772	TTV-AMS-S1-01	A	G	1120	0.365385	104	SNP	29	2006-11-04	21	62	A G	18
773	TTV-AMS-S1-01	G	C	1125	0.436364	110	SNP	29	2006-11-04	21	62	G C	18
774	TTV-AMS-S1-01	G	C	1198	0.202899	138	SNP	29	2006-11-04	21	62	G C	18
775	TTV-AMS-S1-01	A	C	1200	0.182482	137	SNP	29	2006-11-04	21	62	A C	18
776	TTV-AMS-S1-01	A	T	1200	0.058394	137	SNP	29	2006-11-04	21	62	A T	18
777	TTV-AMS-S1-01	C	A	1210	0.5	140	SNP	29	2006-11-04	21	62	C A	18
778	TTV-AMS-S1-01	C	G	1210	0.192857	140	SNP	29	2006-11-04	21	62	C G	18
779	TTV-AMS-S1-01	A	C	1211	0.085714	140	SNP	29	2006-11-04	21	62	A C	18
780	TTV-AMS-S1-01	A	G	1211	0.2	140	SNP	29	2006-11-04	21	62	A G	18
781	TTV-AMS-S1-01	G	C	1231	0.520833	144	SNP	29	2006-11-04	21	62	G C	18
782	TTV-AMS-S1-01	T	C	1371	1	275	SNP	29	2006-11-04	21	62	T C	18
783	TTV-AMS-S1-01	C	G	1778	1	163	SNP	29	2006-11-04	21	62	C G	18
784	TTV-AMS-S1-01	T	C	1872	0.159292	226	SNP	29	2006-11-04	21	62	T C	18
785	TTV-AMS-S1-01	A	C	2076	0.281853	259	SNP	29	2006-11-04	21	62	A C	18
786	TTV-AMS-S1-01	C	A	2085	0.076596	235	SNP	29	2006-11-04	21	62	C A	18
787	TTV-AMS-S1-01	A	G	2097	0.389381	226	SNP	29	2006-11-04	21	62	A G	18
788	TTV-AMS-S1-01	G	A	2141	0.060606	231	SNP	29	2006-11-04	21	62	G A	18
789	TTV-AMS-S1-01	C	G	2233	0.241611	149	SNP	29	2006-11-04	21	62	C G	18
790	TTV-AMS-S1-01	G	C	479	1	1494	SNP	30	2007-08-10	21.7	62.7	G C	18.7
791	TTV-AMS-S1-01	G	C	866	0.474551	1336	SNP	30	2007-08-10	21.7	62.7	G C	18.7
792	TTV-AMS-S1-01	A	C	869	0.49682	1258	SNP	30	2007-08-10	21.7	62.7	A C	18.7
793	TTV-AMS-S1-01	A	G	869	0.402226	1258	SNP	30	2007-08-10	21.7	62.7	A G	18.7
794	TTV-AMS-S1-01	T	G	873	0.655172	1247	SNP	30	2007-08-10	21.7	62.7	T G	18.7
795	TTV-AMS-S1-01	A	C	877	0.175367	1226	SNP	30	2007-08-10	21.7	62.7	A C	18.7
796	TTV-AMS-S1-01	A	G	877	0.578303	1226	SNP	30	2007-08-10	21.7	62.7	A G	18.7
797	TTV-AMS-S1-01	A	C	878	0.239148	1267	SNP	30	2007-08-10	21.7	62.7	A C	18.7
798	TTV-AMS-S1-01	G	C	888	0.076448	1295	SNP	30	2007-08-10	21.7	62.7	G C	18.7
799	TTV-AMS-S1-01	G	C	916	0.657081	1391	SNP	30	2007-08-10	21.7	62.7	G C	18.7
800	TTV-AMS-S1-01	A	G	923	0.248023	1391	SNP	30	2007-08-10	21.7	62.7	A G	18.7
801	TTV-AMS-S1-01	C	A	934	0.555245	1430	SNP	30	2007-08-10	21.7	62.7	C A	18.7
802	TTV-AMS-S1-01	C	G	954	0.693259	1617	SNP	30	2007-08-10	21.7	62.7	C G	18.7
803	TTV-AMS-S1-01	A	G	1021	0.270456	2041	SNP	30	2007-08-10	21.7	62.7	A G	18.7
804	TTV-AMS-S1-01	T	A	1023	0.565282	2022	SNP	30	2007-08-10	21.7	62.7	T A	18.7
805	TTV-AMS-S1-01	C	A	1025	0.730788	2017	SNP	30	2007-08-10	21.7	62.7	C A	18.7
806	TTV-AMS-S1-01	C	G	1025	0.268716	2017	SNP	30	2007-08-10	21.7	62.7	C G	18.7
807	TTV-AMS-S1-01	A	C	1030	0.209313	2083	SNP	30	2007-08-10	21.7	62.7	A C	18.7
808	TTV-AMS-S1-01	C	T	1040	0.215258	2058	SNP	30	2007-08-10	21.7	62.7	C T	18.7
809	TTV-AMS-S1-01	A	G	1045	0.690996	1877	SNP	30	2007-08-10	21.7	62.7	A G	18.7
810	TTV-AMS-S1-01	C	G	1046	0.684183	1903	SNP	30	2007-08-10	21.7	62.7	C G	18.7
811	TTV-AMS-S1-01	A	C	1051	0.697252	1929	SNP	30	2007-08-10	21.7	62.7	A C	18.7
812	TTV-AMS-S1-01	A	T	1051	0.226024	1929	SNP	30	2007-08-10	21.7	62.7	A T	18.7
813	TTV-AMS-S1-01	A	T	1052	0.11277	1942	SNP	30	2007-08-10	21.7	62.7	A T	18.7
814	TTV-AMS-S1-01	A	C	1056	0.068182	2024	SNP	30	2007-08-10	21.7	62.7	A C	18.7
815	TTV-AMS-S1-01	A	T	1056	0.695652	2024	SNP	30	2007-08-10	21.7	62.7	A T	18.7
816	TTV-AMS-S1-01	C	A	1070	0.209347	2097	SNP	30	2007-08-10	21.7	62.7	C A	18.7
817	TTV-AMS-S1-01	C	G	1070	0.577015	2097	SNP	30	2007-08-10	21.7	62.7	C G	18.7
818	TTV-AMS-S1-01	G	C	1073	0.060678	2093	SNP	30	2007-08-10	21.7	62.7	G C	18.7
819	TTV-AMS-S1-01	C	A	1097	0.423015	1877	SNP	30	2007-08-10	21.7	62.7	C A	18.7
820	TTV-AMS-S1-01	A	T	1108	0.690749	1481	SNP	30	2007-08-10	21.7	62.7	A T	18.7
821	TTV-AMS-S1-01	C	G	1109	0.244822	1352	SNP	30	2007-08-10	21.7	62.7	C G	18.7
822	TTV-AMS-S1-01	C	G	1111	1	1345	SNP	30	2007-08-10	21.7	62.7	C G	18.7
823	TTV-AMS-S1-01	A	G	1112	0.999256	1345	SNP	30	2007-08-10	21.7	62.7	A G	18.7
824	TTV-AMS-S1-01	G	A	1114	1	1381	SNP	30	2007-08-10	21.7	62.7	G A	18.7
825	TTV-AMS-S1-01	C	G	1119	0.052206	1609	SNP	30	2007-08-10	21.7	62.7	C G	18.7
826	TTV-AMS-S1-01	A	G	1120	0.244322	1629	SNP	30	2007-08-10	21.7	62.7	A G	18.7
827	TTV-AMS-S1-01	G	C	1125	0.247441	1661	SNP	30	2007-08-10	21.7	62.7	G C	18.7
828	TTV-AMS-S1-01	A	C	1200	0.586207	1537	SNP	30	2007-08-10	21.7	62.7	A C	18.7
829	TTV-AMS-S1-01	A	T	1200	0.176968	1537	SNP	30	2007-08-10	21.7	62.7	A T	18.7
830	TTV-AMS-S1-01	C	A	1210	0.910349	1517	SNP	30	2007-08-10	21.7	62.7	C A	18.7
831	TTV-AMS-S1-01	A	G	1211	0.080921	1520	SNP	30	2007-08-10	21.7	62.7	A G	18.7
832	TTV-AMS-S1-01	G	C	1231	0.083333	1476	SNP	30	2007-08-10	21.7	62.7	G C	18.7
833	TTV-AMS-S1-01	T	C	1371	1	2288	SNP	30	2007-08-10	21.7	62.7	T C	18.7
834	TTV-AMS-S1-01	G	A	1680	0.082425	2111	SNP	30	2007-08-10	21.7	62.7	G A	18.7
835	TTV-AMS-S1-01	C	G	1778	0.998361	1830	SNP	30	2007-08-10	21.7	62.7	C G	18.7
836	TTV-AMS-S1-01	G	T	1821	0.190693	1977	SNP	30	2007-08-10	21.7	62.7	G T	18.7
837	TTV-AMS-S1-01	A	C	2076	0.214873	2555	SNP	30	2007-08-10	21.7	62.7	A C	18.7
838	TTV-AMS-S1-01	A	G	2097	0.701784	2354	SNP	30	2007-08-10	21.7	62.7	A G	18.7
839	TTV-AMS-S1-01	G	A	2129	0.230548	2429	SNP	30	2007-08-10	21.7	62.7	G A	18.7
840	TTV-AMS-S1-01	C	G	2233	0.199682	1888	SNP	30	2007-08-10	21.7	62.7	C G	18.7
841	TTV-AMS-S1-01	G	C	479	1	2579	SNP	31	2007-10-04	21.9	62.9	G C	18.9
842	TTV-AMS-S1-01	C	G	714	0.49202	3634	SNP	31	2007-10-04	21.9	62.9	C G	18.9
843	TTV-AMS-S1-01	A	T	865	0.281106	2604	SNP	31	2007-10-04	21.9	62.9	A T	18.9
844	TTV-AMS-S1-01	G	C	866	0.171911	2606	SNP	31	2007-10-04	21.9	62.9	G C	18.9
845	TTV-AMS-S1-01	A	G	869	0.709422	2526	SNP	31	2007-10-04	21.9	62.9	A G	18.9
846	TTV-AMS-S1-01	G	A	871	0.453502	2527	SNP	31	2007-10-04	21.9	62.9	G A	18.9
847	TTV-AMS-S1-01	A	C	877	0.468395	2468	SNP	31	2007-10-04	21.9	62.9	A C	18.9
848	TTV-AMS-S1-01	A	G	877	0.360616	2468	SNP	31	2007-10-04	21.9	62.9	A G	18.9
849	TTV-AMS-S1-01	G	C	888	0.999178	2432	SNP	31	2007-10-04	21.9	62.9	G C	18.9
850	TTV-AMS-S1-01	C	A	918	0.45936	2719	SNP	31	2007-10-04	21.9	62.9	C A	18.9
851	TTV-AMS-S1-01	C	G	918	0.351968	2719	SNP	31	2007-10-04	21.9	62.9	C G	18.9
852	TTV-AMS-S1-01	A	C	922	0.184553	2693	SNP	31	2007-10-04	21.9	62.9	A C	18.9
853	TTV-AMS-S1-01	C	G	954	0.452707	2918	SNP	31	2007-10-04	21.9	62.9	C G	18.9
854	TTV-AMS-S1-01	A	C	1021	0.395815	3345	SNP	31	2007-10-04	21.9	62.9	A C	18.9
855	TTV-AMS-S1-01	A	G	1022	0.442475	3329	SNP	31	2007-10-04	21.9	62.9	A G	18.9
856	TTV-AMS-S1-01	T	A	1023	0.158389	3302	SNP	31	2007-10-04	21.9	62.9	T A	18.9
857	TTV-AMS-S1-01	C	A	1025	0.603459	3354	SNP	31	2007-10-04	21.9	62.9	C A	18.9
858	TTV-AMS-S1-01	C	T	1040	0.145297	3338	SNP	31	2007-10-04	21.9	62.9	C T	18.9
859	TTV-AMS-S1-01	A	G	1045	0.436358	3174	SNP	31	2007-10-04	21.9	62.9	A G	18.9
860	TTV-AMS-S1-01	A	G	1048	0.563192	3070	SNP	31	2007-10-04	21.9	62.9	A G	18.9
861	TTV-AMS-S1-01	A	G	1049	0.114221	3073	SNP	31	2007-10-04	21.9	62.9	A G	18.9
862	TTV-AMS-S1-01	C	G	1050	0.451904	3098	SNP	31	2007-10-04	21.9	62.9	C G	18.9
863	TTV-AMS-S1-01	A	C	1051	0.110867	3184	SNP	31	2007-10-04	21.9	62.9	A C	18.9
864	TTV-AMS-S1-01	A	C	1054	0.115955	3234	SNP	31	2007-10-04	21.9	62.9	A C	18.9
865	TTV-AMS-S1-01	A	C	1056	0.399038	3328	SNP	31	2007-10-04	21.9	62.9	A C	18.9
866	TTV-AMS-S1-01	C	A	1070	0.862314	3094	SNP	31	2007-10-04	21.9	62.9	C A	18.9
867	TTV-AMS-S1-01	C	T	1070	0.132838	3094	SNP	31	2007-10-04	21.9	62.9	C T	18.9
868	TTV-AMS-S1-01	C	G	1071	0.128015	3109	SNP	31	2007-10-04	21.9	62.9	C G	18.9
869	TTV-AMS-S1-01	C	A	1087	0.141388	3112	SNP	31	2007-10-04	21.9	62.9	C A	18.9
870	TTV-AMS-S1-01	G	C	1090	0.465063	3077	SNP	31	2007-10-04	21.9	62.9	G C	18.9
871	TTV-AMS-S1-01	C	A	1097	0.387408	3002	SNP	31	2007-10-04	21.9	62.9	C A	18.9
872	TTV-AMS-S1-01	A	G	1108	0.134142	2721	SNP	31	2007-10-04	21.9	62.9	A G	18.9
873	TTV-AMS-S1-01	C	G	1109	0.418049	2471	SNP	31	2007-10-04	21.9	62.9	C G	18.9
874	TTV-AMS-S1-01	C	A	1111	0.385129	2246	SNP	31	2007-10-04	21.9	62.9	C A	18.9
875	TTV-AMS-S1-01	C	G	1111	0.613535	2246	SNP	31	2007-10-04	21.9	62.9	C G	18.9
876	TTV-AMS-S1-01	A	G	1112	0.838379	2246	SNP	31	2007-10-04	21.9	62.9	A G	18.9
877	TTV-AMS-S1-01	G	A	1114	1	2282	SNP	31	2007-10-04	21.9	62.9	G A	18.9
878	TTV-AMS-S1-01	A	G	1120	0.138662	2690	SNP	31	2007-10-04	21.9	62.9	A G	18.9
879	TTV-AMS-S1-01	G	C	1125	0.860246	2762	SNP	31	2007-10-04	21.9	62.9	G C	18.9
880	TTV-AMS-S1-01	G	T	1171	0.215546	2663	SNP	31	2007-10-04	21.9	62.9	G T	18.9
881	TTV-AMS-S1-01	G	A	1198	0.385346	2948	SNP	31	2007-10-04	21.9	62.9	G A	18.9
882	TTV-AMS-S1-01	G	C	1198	0.475577	2948	SNP	31	2007-10-04	21.9	62.9	G C	18.9
883	TTV-AMS-S1-01	C	A	1210	0.138711	2963	SNP	31	2007-10-04	21.9	62.9	C A	18.9
884	TTV-AMS-S1-01	C	G	1210	0.470807	2963	SNP	31	2007-10-04	21.9	62.9	C G	18.9
885	TTV-AMS-S1-01	G	C	1231	0.469574	2843	SNP	31	2007-10-04	21.9	62.9	G C	18.9
886	TTV-AMS-S1-01	T	C	1371	0.998983	3934	SNP	31	2007-10-04	21.9	62.9	T C	18.9
887	TTV-AMS-S1-01	C	G	1778	0.999708	3427	SNP	31	2007-10-04	21.9	62.9	C G	18.9
888	TTV-AMS-S1-01	T	C	1872	0.183372	4330	SNP	31	2007-10-04	21.9	62.9	T C	18.9
889	TTV-AMS-S1-01	A	G	2097	0.847558	4218	SNP	31	2007-10-04	21.9	62.9	A G	18.9
890	TTV-AMS-S1-01	G	A	2129	0.672979	4330	SNP	31	2007-10-04	21.9	62.9	G A	18.9
891	TTV-AMS-S1-01	G	C	479	1	2107	SNP	32	2008-07-04	22.6	63.6	G C	19.6
892	TTV-AMS-S1-01	G	C	866	0.216839	2126	SNP	32	2008-07-04	22.6	63.6	G C	19.6
893	TTV-AMS-S1-01	A	C	869	0.816052	2006	SNP	32	2008-07-04	22.6	63.6	A C	19.6
894	TTV-AMS-S1-01	A	G	869	0.182951	2006	SNP	32	2008-07-04	22.6	63.6	A G	19.6
895	TTV-AMS-S1-01	T	G	873	0.579444	2014	SNP	32	2008-07-04	22.6	63.6	T G	19.6
896	TTV-AMS-S1-01	A	G	877	0.764212	2023	SNP	32	2008-07-04	22.6	63.6	A G	19.6
897	TTV-AMS-S1-01	A	C	878	0.232817	2066	SNP	32	2008-07-04	22.6	63.6	A C	19.6
898	TTV-AMS-S1-01	G	C	888	0.17593	2069	SNP	32	2008-07-04	22.6	63.6	G C	19.6
899	TTV-AMS-S1-01	G	C	916	0.588453	2165	SNP	32	2008-07-04	22.6	63.6	G C	19.6
900	TTV-AMS-S1-01	A	C	922	0.599172	2173	SNP	32	2008-07-04	22.6	63.6	A C	19.6
901	TTV-AMS-S1-01	A	G	923	0.213345	2203	SNP	32	2008-07-04	22.6	63.6	A G	19.6
902	TTV-AMS-S1-01	C	A	934	0.831209	2275	SNP	32	2008-07-04	22.6	63.6	C A	19.6
903	TTV-AMS-S1-01	C	G	954	0.606379	2477	SNP	32	2008-07-04	22.6	63.6	C G	19.6
904	TTV-AMS-S1-01	A	C	1021	0.165253	2947	SNP	32	2008-07-04	22.6	63.6	A C	19.6
905	TTV-AMS-S1-01	A	G	1021	0.174754	2947	SNP	32	2008-07-04	22.6	63.6	A G	19.6
906	TTV-AMS-S1-01	T	A	1023	0.653516	2915	SNP	32	2008-07-04	22.6	63.6	T A	19.6
907	TTV-AMS-S1-01	C	A	1025	0.654241	2924	SNP	32	2008-07-04	22.6	63.6	C A	19.6
908	TTV-AMS-S1-01	C	G	1025	0.169289	2924	SNP	32	2008-07-04	22.6	63.6	C G	19.6
909	TTV-AMS-S1-01	A	C	1030	0.171751	3016	SNP	32	2008-07-04	22.6	63.6	A C	19.6
910	TTV-AMS-S1-01	C	T	1040	0.184973	2968	SNP	32	2008-07-04	22.6	63.6	C T	19.6
911	TTV-AMS-S1-01	A	G	1045	0.622067	2728	SNP	32	2008-07-04	22.6	63.6	A G	19.6
912	TTV-AMS-S1-01	C	G	1046	0.620815	2748	SNP	32	2008-07-04	22.6	63.6	C G	19.6
913	TTV-AMS-S1-01	A	G	1048	0.153336	2713	SNP	32	2008-07-04	22.6	63.6	A G	19.6
914	TTV-AMS-S1-01	A	G	1049	0.151103	2720	SNP	32	2008-07-04	22.6	63.6	A G	19.6
915	TTV-AMS-S1-01	A	C	1051	0.644143	2723	SNP	32	2008-07-04	22.6	63.6	A C	19.6
916	TTV-AMS-S1-01	A	G	1051	0.152405	2723	SNP	32	2008-07-04	22.6	63.6	A G	19.6
917	TTV-AMS-S1-01	A	T	1051	0.200881	2723	SNP	32	2008-07-04	22.6	63.6	A T	19.6
918	TTV-AMS-S1-01	A	T	1056	0.639665	2864	SNP	32	2008-07-04	22.6	63.6	A T	19.6
919	TTV-AMS-S1-01	C	A	1070	0.149259	2834	SNP	32	2008-07-04	22.6	63.6	C A	19.6
920	TTV-AMS-S1-01	C	G	1070	0.661609	2834	SNP	32	2008-07-04	22.6	63.6	C G	19.6
921	TTV-AMS-S1-01	C	A	1097	0.342374	2544	SNP	32	2008-07-04	22.6	63.6	C A	19.6
922	TTV-AMS-S1-01	A	T	1108	0.610087	2062	SNP	32	2008-07-04	22.6	63.6	A T	19.6
923	TTV-AMS-S1-01	C	G	1109	0.174797	1968	SNP	32	2008-07-04	22.6	63.6	C G	19.6
924	TTV-AMS-S1-01	C	G	1111	0.997881	1888	SNP	32	2008-07-04	22.6	63.6	C G	19.6
925	TTV-AMS-S1-01	A	G	1112	0.997879	1886	SNP	32	2008-07-04	22.6	63.6	A G	19.6
926	TTV-AMS-S1-01	G	A	1114	0.99896	1924	SNP	32	2008-07-04	22.6	63.6	G A	19.6
927	TTV-AMS-S1-01	A	G	1120	0.340797	2233	SNP	32	2008-07-04	22.6	63.6	A G	19.6
928	TTV-AMS-S1-01	G	C	1125	0.346391	2272	SNP	32	2008-07-04	22.6	63.6	G C	19.6
929	TTV-AMS-S1-01	G	A	1198	0.166432	2127	SNP	32	2008-07-04	22.6	63.6	G A	19.6
930	TTV-AMS-S1-01	A	C	1200	0.650192	2084	SNP	32	2008-07-04	22.6	63.6	A C	19.6
931	TTV-AMS-S1-01	A	T	1200	0.176104	2084	SNP	32	2008-07-04	22.6	63.6	A T	19.6
932	TTV-AMS-S1-01	C	A	1210	0.819124	2123	SNP	32	2008-07-04	22.6	63.6	C A	19.6
933	TTV-AMS-S1-01	T	C	1371	1	3320	SNP	32	2008-07-04	22.6	63.6	T C	19.6
934	TTV-AMS-S1-01	C	G	1778	1	2637	SNP	32	2008-07-04	22.6	63.6	C G	19.6
935	TTV-AMS-S1-01	A	C	2076	0.167046	3514	SNP	32	2008-07-04	22.6	63.6	A C	19.6
936	TTV-AMS-S1-01	A	G	2097	0.812892	3351	SNP	32	2008-07-04	22.6	63.6	A G	19.6
937	TTV-AMS-S1-01	G	A	2129	0.17809	3341	SNP	32	2008-07-04	22.6	63.6	G A	19.6
938	TTV-AMS-S1-01	C	G	2233	0.175746	2515	SNP	32	2008-07-04	22.6	63.6	C G	19.6
939	TTV-AMS-S1-01	G	C	479	1	549	SNP	33	2008-09-10	22.8	63.8	G C	19.8
940	TTV-AMS-S1-01	A	G	633	0.198847	694	SNP	33	2008-09-10	22.8	63.8	A G	19.8
941	TTV-AMS-S1-01	C	G	714	0.50983	763	SNP	33	2008-09-10	22.8	63.8	C G	19.8
942	TTV-AMS-S1-01	G	A	866	0.37045	467	SNP	33	2008-09-10	22.8	63.8	G A	19.8
943	TTV-AMS-S1-01	A	C	869	0.195556	450	SNP	33	2008-09-10	22.8	63.8	A C	19.8
944	TTV-AMS-S1-01	A	G	869	0.388889	450	SNP	33	2008-09-10	22.8	63.8	A G	19.8
945	TTV-AMS-S1-01	G	A	871	0.800443	451	SNP	33	2008-09-10	22.8	63.8	G A	19.8
946	TTV-AMS-S1-01	T	A	873	0.167024	467	SNP	33	2008-09-10	22.8	63.8	T A	19.8
947	TTV-AMS-S1-01	T	G	873	0.192719	467	SNP	33	2008-09-10	22.8	63.8	T G	19.8
948	TTV-AMS-S1-01	A	C	877	0.216387	476	SNP	33	2008-09-10	22.8	63.8	A C	19.8
949	TTV-AMS-S1-01	A	G	877	0.783613	476	SNP	33	2008-09-10	22.8	63.8	A G	19.8
950	TTV-AMS-S1-01	A	T	879	0.167677	495	SNP	33	2008-09-10	22.8	63.8	A T	19.8
951	TTV-AMS-S1-01	G	C	888	0.396648	537	SNP	33	2008-09-10	22.8	63.8	G C	19.8
952	TTV-AMS-S1-01	G	C	916	0.251185	633	SNP	33	2008-09-10	22.8	63.8	G C	19.8
953	TTV-AMS-S1-01	C	A	918	0.216301	638	SNP	33	2008-09-10	22.8	63.8	C A	19.8
954	TTV-AMS-S1-01	C	G	918	0.191223	638	SNP	33	2008-09-10	22.8	63.8	C G	19.8
955	TTV-AMS-S1-01	A	C	922	0.597792	634	SNP	33	2008-09-10	22.8	63.8	A C	19.8
956	TTV-AMS-S1-01	C	A	934	0.258268	635	SNP	33	2008-09-10	22.8	63.8	C A	19.8
957	TTV-AMS-S1-01	C	G	954	0.489521	668	SNP	33	2008-09-10	22.8	63.8	C G	19.8
958	TTV-AMS-S1-01	A	G	1022	0.445557	799	SNP	33	2008-09-10	22.8	63.8	A G	19.8
959	TTV-AMS-S1-01	T	A	1023	0.306717	789	SNP	33	2008-09-10	22.8	63.8	T A	19.8
960	TTV-AMS-S1-01	C	A	1025	1	802	SNP	33	2008-09-10	22.8	63.8	C A	19.8
961	TTV-AMS-S1-01	A	G	1039	0.239529	764	SNP	33	2008-09-10	22.8	63.8	A G	19.8
962	TTV-AMS-S1-01	A	G	1045	0.720414	676	SNP	33	2008-09-10	22.8	63.8	A G	19.8
963	TTV-AMS-S1-01	C	G	1046	0.244118	680	SNP	33	2008-09-10	22.8	63.8	C G	19.8
964	TTV-AMS-S1-01	A	G	1048	0.465082	673	SNP	33	2008-09-10	22.8	63.8	A G	19.8
965	TTV-AMS-S1-01	A	G	1049	0.255572	673	SNP	33	2008-09-10	22.8	63.8	A G	19.8
966	TTV-AMS-S1-01	C	G	1050	0.2	695	SNP	33	2008-09-10	22.8	63.8	C G	19.8
967	TTV-AMS-S1-01	A	C	1051	0.242595	709	SNP	33	2008-09-10	22.8	63.8	A C	19.8
968	TTV-AMS-S1-01	A	G	1051	0.25952	709	SNP	33	2008-09-10	22.8	63.8	A G	19.8
969	TTV-AMS-S1-01	C	G	1053	0.254848	722	SNP	33	2008-09-10	22.8	63.8	C G	19.8
970	TTV-AMS-S1-01	A	T	1056	0.249333	750	SNP	33	2008-09-10	22.8	63.8	A T	19.8
971	TTV-AMS-S1-01	C	A	1070	0.447178	691	SNP	33	2008-09-10	22.8	63.8	C A	19.8
972	TTV-AMS-S1-01	C	G	1070	0.285094	691	SNP	33	2008-09-10	22.8	63.8	C G	19.8
973	TTV-AMS-S1-01	G	C	1090	0.434586	665	SNP	33	2008-09-10	22.8	63.8	G C	19.8
974	TTV-AMS-S1-01	C	A	1097	0.217054	645	SNP	33	2008-09-10	22.8	63.8	C A	19.8
975	TTV-AMS-S1-01	A	T	1108	0.245009	551	SNP	33	2008-09-10	22.8	63.8	A T	19.8
976	TTV-AMS-S1-01	C	G	1109	0.430085	472	SNP	33	2008-09-10	22.8	63.8	C G	19.8
977	TTV-AMS-S1-01	C	G	1111	1	438	SNP	33	2008-09-10	22.8	63.8	C G	19.8
978	TTV-AMS-S1-01	A	G	1112	1	438	SNP	33	2008-09-10	22.8	63.8	A G	19.8
979	TTV-AMS-S1-01	G	A	1114	1	459	SNP	33	2008-09-10	22.8	63.8	G A	19.8
980	TTV-AMS-S1-01	G	C	1125	0.463259	626	SNP	33	2008-09-10	22.8	63.8	G C	19.8
981	TTV-AMS-S1-01	G	T	1171	0.239394	660	SNP	33	2008-09-10	22.8	63.8	G T	19.8
982	TTV-AMS-S1-01	G	C	1198	0.206395	688	SNP	33	2008-09-10	22.8	63.8	G C	19.8
983	TTV-AMS-S1-01	A	C	1200	0.302671	674	SNP	33	2008-09-10	22.8	63.8	A C	19.8
984	TTV-AMS-S1-01	A	T	1200	0.219585	674	SNP	33	2008-09-10	22.8	63.8	A T	19.8
985	TTV-AMS-S1-01	C	A	1210	0.527407	675	SNP	33	2008-09-10	22.8	63.8	C A	19.8
986	TTV-AMS-S1-01	C	G	1210	0.197037	675	SNP	33	2008-09-10	22.8	63.8	C G	19.8
987	TTV-AMS-S1-01	A	G	1211	0.269118	680	SNP	33	2008-09-10	22.8	63.8	A G	19.8
988	TTV-AMS-S1-01	G	C	1231	0.458333	648	SNP	33	2008-09-10	22.8	63.8	G C	19.8
989	TTV-AMS-S1-01	T	C	1371	1	641	SNP	33	2008-09-10	22.8	63.8	T C	19.8
990	TTV-AMS-S1-01	C	G	1778	1	700	SNP	33	2008-09-10	22.8	63.8	C G	19.8
991	TTV-AMS-S1-01	A	C	2076	0.205656	778	SNP	33	2008-09-10	22.8	63.8	A C	19.8
992	TTV-AMS-S1-01	C	A	2085	0.268975	751	SNP	33	2008-09-10	22.8	63.8	C A	19.8
993	TTV-AMS-S1-01	A	G	2097	0.517143	700	SNP	33	2008-09-10	22.8	63.8	A G	19.8
994	TTV-AMS-S1-01	G	A	2129	0.188514	801	SNP	33	2008-09-10	22.8	63.8	G A	19.8
995	TTV-AMS-S1-01	G	A	2141	0.275281	890	SNP	33	2008-09-10	22.8	63.8	G A	19.8
996	TTV-AMS-S1-01	G	A	2173	0.263158	988	SNP	33	2008-09-10	22.8	63.8	G A	19.8
997	TTV-AMS-S1-01	C	G	2233	0.220238	840	SNP	33	2008-09-10	22.8	63.8	C G	19.8
998	TTV-AMS-S1-01	G	A	360	0.099448	543	SNP	34	2009-08-10	23.7	64.7	G A	20.7
999	TTV-AMS-S1-01	G	C	479	0.936937	444	SNP	34	2009-08-10	23.7	64.7	G C	20.7
1000	TTV-AMS-S1-01	C	G	714	0.147385	631	SNP	34	2009-08-10	23.7	64.7	C G	20.7
1001	TTV-AMS-S1-01	G	A	866	0.174263	373	SNP	34	2009-08-10	23.7	64.7	G A	20.7
1002	TTV-AMS-S1-01	G	C	866	0.268097	373	SNP	34	2009-08-10	23.7	64.7	G C	20.7
1003	TTV-AMS-S1-01	A	C	869	0.270195	359	SNP	34	2009-08-10	23.7	64.7	A C	20.7
1004	TTV-AMS-S1-01	A	G	869	0.359331	359	SNP	34	2009-08-10	23.7	64.7	A G	20.7
1005	TTV-AMS-S1-01	G	A	871	0.188202	356	SNP	34	2009-08-10	23.7	64.7	G A	20.7
1006	TTV-AMS-S1-01	A	C	872	0.085873	361	SNP	34	2009-08-10	23.7	64.7	A C	20.7
1007	TTV-AMS-S1-01	T	G	873	0.14876	363	SNP	34	2009-08-10	23.7	64.7	T G	20.7
1008	TTV-AMS-S1-01	G	A	874	0.142442	344	SNP	34	2009-08-10	23.7	64.7	G A	20.7
1009	TTV-AMS-S1-01	A	C	877	0.244186	344	SNP	34	2009-08-10	23.7	64.7	A C	20.7
1010	TTV-AMS-S1-01	A	G	877	0.752907	344	SNP	34	2009-08-10	23.7	64.7	A G	20.7
1011	TTV-AMS-S1-01	G	C	888	0.316418	335	SNP	34	2009-08-10	23.7	64.7	G C	20.7
1012	TTV-AMS-S1-01	G	A	913	0.104167	336	SNP	34	2009-08-10	23.7	64.7	G A	20.7
1013	TTV-AMS-S1-01	G	C	916	0.534328	335	SNP	34	2009-08-10	23.7	64.7	G C	20.7
1014	TTV-AMS-S1-01	C	G	918	0.350877	342	SNP	34	2009-08-10	23.7	64.7	C G	20.7
1015	TTV-AMS-S1-01	A	C	922	0.276596	329	SNP	34	2009-08-10	23.7	64.7	A C	20.7
1016	TTV-AMS-S1-01	C	A	934	0.206215	354	SNP	34	2009-08-10	23.7	64.7	C A	20.7
1017	TTV-AMS-S1-01	C	G	954	0.654206	428	SNP	34	2009-08-10	23.7	64.7	C G	20.7
1018	TTV-AMS-S1-01	C	G	959	0.285388	438	SNP	34	2009-08-10	23.7	64.7	C G	20.7
1019	TTV-AMS-S1-01	A	C	1021	0.299603	504	SNP	34	2009-08-10	23.7	64.7	A C	20.7
1020	TTV-AMS-S1-01	A	G	1021	0.329365	504	SNP	34	2009-08-10	23.7	64.7	A G	20.7
1021	TTV-AMS-S1-01	A	G	1022	0.111554	502	SNP	34	2009-08-10	23.7	64.7	A G	20.7
1022	TTV-AMS-S1-01	T	A	1023	0.24	500	SNP	34	2009-08-10	23.7	64.7	T A	20.7
1023	TTV-AMS-S1-01	C	A	1025	0.689516	496	SNP	34	2009-08-10	23.7	64.7	C A	20.7
1024	TTV-AMS-S1-01	C	T	1040	0.071856	501	SNP	34	2009-08-10	23.7	64.7	C T	20.7
1025	TTV-AMS-S1-01	A	G	1045	0.303901	487	SNP	34	2009-08-10	23.7	64.7	A G	20.7
1026	TTV-AMS-S1-01	C	G	1046	0.177551	490	SNP	34	2009-08-10	23.7	64.7	C G	20.7
1027	TTV-AMS-S1-01	A	G	1048	0.194093	474	SNP	34	2009-08-10	23.7	64.7	A G	20.7
1028	TTV-AMS-S1-01	A	G	1049	0.332627	472	SNP	34	2009-08-10	23.7	64.7	A G	20.7
1029	TTV-AMS-S1-01	A	C	1051	0.460722	471	SNP	34	2009-08-10	23.7	64.7	A C	20.7
1030	TTV-AMS-S1-01	A	G	1051	0.059448	471	SNP	34	2009-08-10	23.7	64.7	A G	20.7
1031	TTV-AMS-S1-01	A	T	1052	0.244726	474	SNP	34	2009-08-10	23.7	64.7	A T	20.7
1032	TTV-AMS-S1-01	A	G	1055	0.278723	470	SNP	34	2009-08-10	23.7	64.7	A G	20.7
1033	TTV-AMS-S1-01	A	C	1056	0.274468	470	SNP	34	2009-08-10	23.7	64.7	A C	20.7
1034	TTV-AMS-S1-01	A	T	1056	0.206383	470	SNP	34	2009-08-10	23.7	64.7	A T	20.7
1035	TTV-AMS-S1-01	C	A	1070	0.617711	463	SNP	34	2009-08-10	23.7	64.7	C A	20.7
1036	TTV-AMS-S1-01	C	G	1070	0.218143	463	SNP	34	2009-08-10	23.7	64.7	C G	20.7
1037	TTV-AMS-S1-01	C	A	1097	0.646739	368	SNP	34	2009-08-10	23.7	64.7	C A	20.7
1038	TTV-AMS-S1-01	A	T	1108	0.182663	323	SNP	34	2009-08-10	23.7	64.7	A T	20.7
1039	TTV-AMS-S1-01	C	G	1109	0.104762	315	SNP	34	2009-08-10	23.7	64.7	C G	20.7
1040	TTV-AMS-S1-01	C	A	1111	0.368056	288	SNP	34	2009-08-10	23.7	64.7	C A	20.7
1041	TTV-AMS-S1-01	C	G	1111	0.631944	288	SNP	34	2009-08-10	23.7	64.7	C G	20.7
1042	TTV-AMS-S1-01	A	G	1112	0.603448	290	SNP	34	2009-08-10	23.7	64.7	A G	20.7
1043	TTV-AMS-S1-01	G	A	1114	1	292	SNP	34	2009-08-10	23.7	64.7	G A	20.7
1044	TTV-AMS-S1-01	A	G	1120	0.363077	325	SNP	34	2009-08-10	23.7	64.7	A G	20.7
1045	TTV-AMS-S1-01	G	C	1125	0.44	325	SNP	34	2009-08-10	23.7	64.7	G C	20.7
1046	TTV-AMS-S1-01	G	A	1198	0.367347	392	SNP	34	2009-08-10	23.7	64.7	G A	20.7
1047	TTV-AMS-S1-01	A	C	1200	0.190231	389	SNP	34	2009-08-10	23.7	64.7	A C	20.7
1048	TTV-AMS-S1-01	C	A	1210	0.393484	399	SNP	34	2009-08-10	23.7	64.7	C A	20.7
1049	TTV-AMS-S1-01	A	G	1211	0.120301	399	SNP	34	2009-08-10	23.7	64.7	A G	20.7
1050	TTV-AMS-S1-01	G	C	1231	0.198925	372	SNP	34	2009-08-10	23.7	64.7	G C	20.7
1051	TTV-AMS-S1-01	C	T	1275	0.106383	470	SNP	34	2009-08-10	23.7	64.7	C T	20.7
1052	TTV-AMS-S1-01	T	C	1371	1	729	SNP	34	2009-08-10	23.7	64.7	T C	20.7
1053	TTV-AMS-S1-01	G	T	1592	0.105939	623	SNP	34	2009-08-10	23.7	64.7	G T	20.7
1054	TTV-AMS-S1-01	C	G	1778	1	468	SNP	34	2009-08-10	23.7	64.7	C G	20.7
1055	TTV-AMS-S1-01	A	C	2076	0.525692	759	SNP	34	2009-08-10	23.7	64.7	A C	20.7
1056	TTV-AMS-S1-01	A	G	2097	0.401961	714	SNP	34	2009-08-10	23.7	64.7	A G	20.7
1057	TTV-AMS-S1-01	G	A	2129	0.149077	758	SNP	34	2009-08-10	23.7	64.7	G A	20.7
1058	TTV-AMS-S1-01	C	G	2233	0.540254	472	SNP	34	2009-08-10	23.7	64.7	C G	20.7
1059	TTV-AMS-S1-01	G	A	191	0.12426	169	SNP	35	2009-09-04	23.8	64.8	G A	20.8
1060	TTV-AMS-S1-01	G	A	408	0.070175	456	SNP	35	2009-09-04	23.8	64.8	G A	20.8
1061	TTV-AMS-S1-01	G	C	479	1	302	SNP	35	2009-09-04	23.8	64.8	G C	20.8
1062	TTV-AMS-S1-01	G	A	681	0.083756	394	SNP	35	2009-09-04	23.8	64.8	G A	20.8
1063	TTV-AMS-S1-01	C	G	714	0.195789	475	SNP	35	2009-09-04	23.8	64.8	C G	20.8
1064	TTV-AMS-S1-01	A	T	865	0.097938	194	SNP	35	2009-09-04	23.8	64.8	A T	20.8
1065	TTV-AMS-S1-01	G	A	866	0.206704	179	SNP	35	2009-09-04	23.8	64.8	G A	20.8
1066	TTV-AMS-S1-01	G	C	866	0.178771	179	SNP	35	2009-09-04	23.8	64.8	G C	20.8
1067	TTV-AMS-S1-01	A	C	869	0.183908	174	SNP	35	2009-09-04	23.8	64.8	A C	20.8
1068	TTV-AMS-S1-01	A	G	869	0.241379	174	SNP	35	2009-09-04	23.8	64.8	A G	20.8
1069	TTV-AMS-S1-01	G	A	871	0.424419	172	SNP	35	2009-09-04	23.8	64.8	G A	20.8
1070	TTV-AMS-S1-01	T	G	873	0.255682	176	SNP	35	2009-09-04	23.8	64.8	T G	20.8
1071	TTV-AMS-S1-01	A	C	877	0.164706	170	SNP	35	2009-09-04	23.8	64.8	A C	20.8
1072	TTV-AMS-S1-01	A	G	877	0.605882	170	SNP	35	2009-09-04	23.8	64.8	A G	20.8
1073	TTV-AMS-S1-01	A	C	878	0.098837	172	SNP	35	2009-09-04	23.8	64.8	A C	20.8
1074	TTV-AMS-S1-01	G	C	888	0.306358	173	SNP	35	2009-09-04	23.8	64.8	G C	20.8
1075	TTV-AMS-S1-01	A	G	889	0.080925	173	SNP	35	2009-09-04	23.8	64.8	A G	20.8
1076	TTV-AMS-S1-01	G	A	913	0.089552	201	SNP	35	2009-09-04	23.8	64.8	G A	20.8
1077	TTV-AMS-S1-01	G	C	916	0.271357	199	SNP	35	2009-09-04	23.8	64.8	G C	20.8
1078	TTV-AMS-S1-01	C	A	918	0.054187	203	SNP	35	2009-09-04	23.8	64.8	C A	20.8
1079	TTV-AMS-S1-01	C	G	918	0.192118	203	SNP	35	2009-09-04	23.8	64.8	C G	20.8
1080	TTV-AMS-S1-01	A	C	922	0.149485	194	SNP	35	2009-09-04	23.8	64.8	A C	20.8
1081	TTV-AMS-S1-01	A	G	923	0.306122	196	SNP	35	2009-09-04	23.8	64.8	A G	20.8
1082	TTV-AMS-S1-01	C	A	934	0.248927	233	SNP	35	2009-09-04	23.8	64.8	C A	20.8
1083	TTV-AMS-S1-01	A	G	935	0.121739	230	SNP	35	2009-09-04	23.8	64.8	A G	20.8
1084	TTV-AMS-S1-01	C	G	954	0.457875	273	SNP	35	2009-09-04	23.8	64.8	C G	20.8
1085	TTV-AMS-S1-01	C	G	959	0.160279	287	SNP	35	2009-09-04	23.8	64.8	C G	20.8
1086	TTV-AMS-S1-01	A	C	1021	0.088773	383	SNP	35	2009-09-04	23.8	64.8	A C	20.8
1087	TTV-AMS-S1-01	A	G	1021	0.289817	383	SNP	35	2009-09-04	23.8	64.8	A G	20.8
1088	TTV-AMS-S1-01	A	G	1022	0.168421	380	SNP	35	2009-09-04	23.8	64.8	A G	20.8
1089	TTV-AMS-S1-01	T	A	1023	0.141711	374	SNP	35	2009-09-04	23.8	64.8	T A	20.8
1090	TTV-AMS-S1-01	C	A	1025	0.698667	375	SNP	35	2009-09-04	23.8	64.8	C A	20.8
1091	TTV-AMS-S1-01	C	G	1025	0.184	375	SNP	35	2009-09-04	23.8	64.8	C G	20.8
1092	TTV-AMS-S1-01	C	T	1040	0.284091	352	SNP	35	2009-09-04	23.8	64.8	C T	20.8
1093	TTV-AMS-S1-01	A	G	1045	0.216763	346	SNP	35	2009-09-04	23.8	64.8	A G	20.8
1094	TTV-AMS-S1-01	A	G	1048	0.546012	326	SNP	35	2009-09-04	23.8	64.8	A G	20.8
1095	TTV-AMS-S1-01	A	G	1049	0.518634	322	SNP	35	2009-09-04	23.8	64.8	A G	20.8
1096	TTV-AMS-S1-01	C	G	1050	0.055556	324	SNP	35	2009-09-04	23.8	64.8	C G	20.8
1097	TTV-AMS-S1-01	A	C	1051	0.116923	325	SNP	35	2009-09-04	23.8	64.8	A C	20.8
1098	TTV-AMS-S1-01	A	G	1051	0.28	325	SNP	35	2009-09-04	23.8	64.8	A G	20.8
1099	TTV-AMS-S1-01	A	T	1051	0.181538	325	SNP	35	2009-09-04	23.8	64.8	A T	20.8
1100	TTV-AMS-S1-01	A	C	1054	0.124629	337	SNP	35	2009-09-04	23.8	64.8	A C	20.8
1101	TTV-AMS-S1-01	A	G	1055	0.122024	336	SNP	35	2009-09-04	23.8	64.8	A G	20.8
1102	TTV-AMS-S1-01	A	C	1056	0.255882	340	SNP	35	2009-09-04	23.8	64.8	A C	20.8
1103	TTV-AMS-S1-01	A	G	1069	0.112853	319	SNP	35	2009-09-04	23.8	64.8	A G	20.8
1104	TTV-AMS-S1-01	C	A	1070	0.49835	303	SNP	35	2009-09-04	23.8	64.8	C A	20.8
1105	TTV-AMS-S1-01	C	G	1070	0.09901	303	SNP	35	2009-09-04	23.8	64.8	C G	20.8
1106	TTV-AMS-S1-01	C	T	1070	0.237624	303	SNP	35	2009-09-04	23.8	64.8	C T	20.8
1107	TTV-AMS-S1-01	C	G	1071	0.107023	299	SNP	35	2009-09-04	23.8	64.8	C G	20.8
1108	TTV-AMS-S1-01	C	A	1087	0.207358	299	SNP	35	2009-09-04	23.8	64.8	C A	20.8
1109	TTV-AMS-S1-01	G	C	1090	0.229682	283	SNP	35	2009-09-04	23.8	64.8	G C	20.8
1110	TTV-AMS-S1-01	C	A	1097	0.509363	267	SNP	35	2009-09-04	23.8	64.8	C A	20.8
1111	TTV-AMS-S1-01	A	C	1108	0.065574	244	SNP	35	2009-09-04	23.8	64.8	A C	20.8
1112	TTV-AMS-S1-01	A	G	1108	0.106557	244	SNP	35	2009-09-04	23.8	64.8	A G	20.8
1113	TTV-AMS-S1-01	C	G	1109	0.40991	222	SNP	35	2009-09-04	23.8	64.8	C G	20.8
1114	TTV-AMS-S1-01	C	A	1111	0.272277	202	SNP	35	2009-09-04	23.8	64.8	C A	20.8
1115	TTV-AMS-S1-01	C	G	1111	0.643564	202	SNP	35	2009-09-04	23.8	64.8	C G	20.8
1116	TTV-AMS-S1-01	A	C	1112	0.064356	202	SNP	35	2009-09-04	23.8	64.8	A C	20.8
1117	TTV-AMS-S1-01	A	G	1112	0.415842	202	SNP	35	2009-09-04	23.8	64.8	A G	20.8
1118	TTV-AMS-S1-01	G	A	1114	0.835	200	SNP	35	2009-09-04	23.8	64.8	G A	20.8
1119	TTV-AMS-S1-01	C	G	1119	0.141509	212	SNP	35	2009-09-04	23.8	64.8	C G	20.8
1120	TTV-AMS-S1-01	A	C	1120	0.053659	205	SNP	35	2009-09-04	23.8	64.8	A C	20.8
1121	TTV-AMS-S1-01	A	G	1120	0.321951	205	SNP	35	2009-09-04	23.8	64.8	A G	20.8
1122	TTV-AMS-S1-01	G	C	1125	0.305825	206	SNP	35	2009-09-04	23.8	64.8	G C	20.8
1123	TTV-AMS-S1-01	G	A	1198	0.09375	192	SNP	35	2009-09-04	23.8	64.8	G A	20.8
1124	TTV-AMS-S1-01	G	C	1198	0.28125	192	SNP	35	2009-09-04	23.8	64.8	G C	20.8
1125	TTV-AMS-S1-01	C	A	1210	0.491892	185	SNP	35	2009-09-04	23.8	64.8	C A	20.8
1126	TTV-AMS-S1-01	C	G	1210	0.189189	185	SNP	35	2009-09-04	23.8	64.8	C G	20.8
1127	TTV-AMS-S1-01	A	C	1211	0.081081	185	SNP	35	2009-09-04	23.8	64.8	A C	20.8
1128	TTV-AMS-S1-01	A	G	1211	0.113514	185	SNP	35	2009-09-04	23.8	64.8	A G	20.8
1129	TTV-AMS-S1-01	G	C	1231	0.404255	188	SNP	35	2009-09-04	23.8	64.8	G C	20.8
1130	TTV-AMS-S1-01	G	A	1282	0.086262	313	SNP	35	2009-09-04	23.8	64.8	G A	20.8
1131	TTV-AMS-S1-01	T	C	1371	0.994966	596	SNP	35	2009-09-04	23.8	64.8	T C	20.8
1132	TTV-AMS-S1-01	A	G	1466	0.054688	512	SNP	35	2009-09-04	23.8	64.8	A G	20.8
1133	TTV-AMS-S1-01	C	G	1778	0.994334	353	SNP	35	2009-09-04	23.8	64.8	C G	20.8
1134	TTV-AMS-S1-01	T	C	1872	0.084249	546	SNP	35	2009-09-04	23.8	64.8	T C	20.8
1135	TTV-AMS-S1-01	A	C	2076	0.382736	614	SNP	35	2009-09-04	23.8	64.8	A C	20.8
1136	TTV-AMS-S1-01	A	G	2097	0.549091	550	SNP	35	2009-09-04	23.8	64.8	A G	20.8
1137	TTV-AMS-S1-01	G	A	2129	0.274953	531	SNP	35	2009-09-04	23.8	64.8	G A	20.8
1138	TTV-AMS-S1-01	C	G	2233	0.391304	391	SNP	35	2009-09-04	23.8	64.8	C G	20.8
1139	TTV-AMS-S1-01	C	T	387	0.05909	5517	SNP	36	2010-01-04	24.1	65.1	C T	21.1
1140	TTV-AMS-S1-01	G	C	479	1	4247	SNP	36	2010-01-04	24.1	65.1	G C	21.1
1141	TTV-AMS-S1-01	G	A	681	0.367033	5272	SNP	36	2010-01-04	24.1	65.1	G A	21.1
1142	TTV-AMS-S1-01	C	G	714	0.403468	5594	SNP	36	2010-01-04	24.1	65.1	C G	21.1
1143	TTV-AMS-S1-01	A	T	865	0.36581	3890	SNP	36	2010-01-04	24.1	65.1	A T	21.1
1144	TTV-AMS-S1-01	G	A	866	0.128132	3871	SNP	36	2010-01-04	24.1	65.1	G A	21.1
1145	TTV-AMS-S1-01	G	A	871	0.850945	3596	SNP	36	2010-01-04	24.1	65.1	G A	21.1
1146	TTV-AMS-S1-01	T	G	873	0.39163	3608	SNP	36	2010-01-04	24.1	65.1	T G	21.1
1147	TTV-AMS-S1-01	A	C	877	0.373277	3555	SNP	36	2010-01-04	24.1	65.1	A C	21.1
1148	TTV-AMS-S1-01	A	G	877	0.607876	3555	SNP	36	2010-01-04	24.1	65.1	A G	21.1
1149	TTV-AMS-S1-01	G	C	888	0.388531	3575	SNP	36	2010-01-04	24.1	65.1	G C	21.1
1150	TTV-AMS-S1-01	G	A	913	0.066933	3750	SNP	36	2010-01-04	24.1	65.1	G A	21.1
1151	TTV-AMS-S1-01	G	C	916	0.511306	3759	SNP	36	2010-01-04	24.1	65.1	G C	21.1
1152	TTV-AMS-S1-01	C	A	918	0.346863	3794	SNP	36	2010-01-04	24.1	65.1	C A	21.1
1153	TTV-AMS-S1-01	A	C	922	0.065782	3770	SNP	36	2010-01-04	24.1	65.1	A C	21.1
1154	TTV-AMS-S1-01	A	G	923	0.063058	3806	SNP	36	2010-01-04	24.1	65.1	A G	21.1
1155	TTV-AMS-S1-01	A	G	935	0.146594	3861	SNP	36	2010-01-04	24.1	65.1	A G	21.1
1156	TTV-AMS-S1-01	C	G	954	0.83437	4341	SNP	36	2010-01-04	24.1	65.1	C G	21.1
1157	TTV-AMS-S1-01	C	G	959	0.132413	4418	SNP	36	2010-01-04	24.1	65.1	C G	21.1
1158	TTV-AMS-S1-01	A	G	1021	0.056772	5161	SNP	36	2010-01-04	24.1	65.1	A G	21.1
1159	TTV-AMS-S1-01	A	G	1022	0.30224	5135	SNP	36	2010-01-04	24.1	65.1	A G	21.1
1160	TTV-AMS-S1-01	T	A	1023	0.122835	5080	SNP	36	2010-01-04	24.1	65.1	T A	21.1
1161	TTV-AMS-S1-01	C	A	1025	0.944466	5132	SNP	36	2010-01-04	24.1	65.1	C A	21.1
1162	TTV-AMS-S1-01	C	G	1025	0.055339	5132	SNP	36	2010-01-04	24.1	65.1	C G	21.1
1163	TTV-AMS-S1-01	C	T	1040	0.053215	5055	SNP	36	2010-01-04	24.1	65.1	C T	21.1
1164	TTV-AMS-S1-01	A	G	1045	0.368728	4803	SNP	36	2010-01-04	24.1	65.1	A G	21.1
1165	TTV-AMS-S1-01	C	G	1046	0.073353	4826	SNP	36	2010-01-04	24.1	65.1	C G	21.1
1166	TTV-AMS-S1-01	A	G	1048	0.47562	4594	SNP	36	2010-01-04	24.1	65.1	A G	21.1
1167	TTV-AMS-S1-01	A	G	1049	0.509455	4495	SNP	36	2010-01-04	24.1	65.1	A G	21.1
1168	TTV-AMS-S1-01	C	G	1050	0.316456	4503	SNP	36	2010-01-04	24.1	65.1	C G	21.1
1169	TTV-AMS-S1-01	A	C	1051	0.177957	4591	SNP	36	2010-01-04	24.1	65.1	A C	21.1
1170	TTV-AMS-S1-01	A	G	1051	0.412546	4591	SNP	36	2010-01-04	24.1	65.1	A G	21.1
1171	TTV-AMS-S1-01	A	T	1051	0.050098	4591	SNP	36	2010-01-04	24.1	65.1	A T	21.1
1172	TTV-AMS-S1-01	A	C	1054	0.101641	4693	SNP	36	2010-01-04	24.1	65.1	A C	21.1
1173	TTV-AMS-S1-01	A	C	1056	0.38787	4798	SNP	36	2010-01-04	24.1	65.1	A C	21.1
1174	TTV-AMS-S1-01	A	T	1056	0.080033	4798	SNP	36	2010-01-04	24.1	65.1	A T	21.1
1175	TTV-AMS-S1-01	A	C	1069	0.075751	4726	SNP	36	2010-01-04	24.1	65.1	A C	21.1
1176	TTV-AMS-S1-01	A	G	1069	0.054592	4726	SNP	36	2010-01-04	24.1	65.1	A G	21.1
1177	TTV-AMS-S1-01	C	A	1070	0.817155	4605	SNP	36	2010-01-04	24.1	65.1	C A	21.1
1178	TTV-AMS-S1-01	C	T	1070	0.158306	4605	SNP	36	2010-01-04	24.1	65.1	C T	21.1
1179	TTV-AMS-S1-01	C	G	1071	0.096474	4623	SNP	36	2010-01-04	24.1	65.1	C G	21.1
1180	TTV-AMS-S1-01	C	A	1087	0.174692	4631	SNP	36	2010-01-04	24.1	65.1	C A	21.1
1181	TTV-AMS-S1-01	G	C	1090	0.74024	4585	SNP	36	2010-01-04	24.1	65.1	G C	21.1
1182	TTV-AMS-S1-01	C	A	1097	0.510384	4430	SNP	36	2010-01-04	24.1	65.1	C A	21.1
1183	TTV-AMS-S1-01	A	G	1108	0.095687	4034	SNP	36	2010-01-04	24.1	65.1	A G	21.1
1184	TTV-AMS-S1-01	A	T	1108	0.072385	4034	SNP	36	2010-01-04	24.1	65.1	A T	21.1
1185	TTV-AMS-S1-01	C	G	1109	0.343866	3766	SNP	36	2010-01-04	24.1	65.1	C G	21.1
1186	TTV-AMS-S1-01	C	G	1111	0.998858	3503	SNP	36	2010-01-04	24.1	65.1	C G	21.1
1187	TTV-AMS-S1-01	A	G	1112	0.816	3500	SNP	36	2010-01-04	24.1	65.1	A G	21.1
1188	TTV-AMS-S1-01	G	A	1114	0.927278	3589	SNP	36	2010-01-04	24.1	65.1	G A	21.1
1189	TTV-AMS-S1-01	C	G	1119	0.087032	4010	SNP	36	2010-01-04	24.1	65.1	C G	21.1
1190	TTV-AMS-S1-01	A	G	1120	0.118971	4043	SNP	36	2010-01-04	24.1	65.1	A G	21.1
1191	TTV-AMS-S1-01	G	C	1125	0.386127	4123	SNP	36	2010-01-04	24.1	65.1	G C	21.1
1192	TTV-AMS-S1-01	G	C	1198	0.32986	4223	SNP	36	2010-01-04	24.1	65.1	G C	21.1
1193	TTV-AMS-S1-01	A	C	1200	0.068021	4234	SNP	36	2010-01-04	24.1	65.1	A C	21.1
1194	TTV-AMS-S1-01	C	A	1210	0.23084	4332	SNP	36	2010-01-04	24.1	65.1	C A	21.1
1195	TTV-AMS-S1-01	C	G	1210	0.344183	4332	SNP	36	2010-01-04	24.1	65.1	C G	21.1
1196	TTV-AMS-S1-01	A	C	1211	0.064162	4286	SNP	36	2010-01-04	24.1	65.1	A C	21.1
1197	TTV-AMS-S1-01	A	G	1211	0.279981	4286	SNP	36	2010-01-04	24.1	65.1	A G	21.1
1198	TTV-AMS-S1-01	A	T	1211	0.119459	4286	SNP	36	2010-01-04	24.1	65.1	A T	21.1
1199	TTV-AMS-S1-01	G	C	1231	0.35563	4201	SNP	36	2010-01-04	24.1	65.1	G C	21.1
1200	TTV-AMS-S1-01	T	C	1371	0.999851	6716	SNP	36	2010-01-04	24.1	65.1	T C	21.1
1201	TTV-AMS-S1-01	A	G	1466	0.334544	6334	SNP	36	2010-01-04	24.1	65.1	A G	21.1
1202	TTV-AMS-S1-01	C	G	1778	0.999459	5547	SNP	36	2010-01-04	24.1	65.1	C G	21.1
1203	TTV-AMS-S1-01	T	C	1872	0.135735	6940	SNP	36	2010-01-04	24.1	65.1	T C	21.1
1204	TTV-AMS-S1-01	G	A	1990	0.128125	7961	SNP	36	2010-01-04	24.1	65.1	G A	21.1
1205	TTV-AMS-S1-01	A	C	2076	0.443398	6899	SNP	36	2010-01-04	24.1	65.1	A C	21.1
1206	TTV-AMS-S1-01	A	G	2097	0.407818	6677	SNP	36	2010-01-04	24.1	65.1	A G	21.1
1207	TTV-AMS-S1-01	G	A	2129	0.356577	6812	SNP	36	2010-01-04	24.1	65.1	G A	21.1
1208	TTV-AMS-S1-01	C	G	2233	0.442793	5585	SNP	36	2010-01-04	24.1	65.1	C G	21.1
1209	TTV-AMS-S1-01	G	C	479	1	60	SNP	37	2010-04-10	24.4	65.4	G C	21.4
1210	TTV-AMS-S1-01	C	G	714	0.285714	77	SNP	37	2010-04-10	24.4	65.4	C G	21.4
1211	TTV-AMS-S1-01	G	A	866	0.310345	58	SNP	37	2010-04-10	24.4	65.4	G A	21.4
1212	TTV-AMS-S1-01	A	C	869	0.310345	58	SNP	37	2010-04-10	24.4	65.4	A C	21.4
1213	TTV-AMS-S1-01	A	G	869	0.068966	58	SNP	37	2010-04-10	24.4	65.4	A G	21.4
1214	TTV-AMS-S1-01	G	A	871	0.436364	55	SNP	37	2010-04-10	24.4	65.4	G A	21.4
1215	TTV-AMS-S1-01	G	C	871	0.109091	55	SNP	37	2010-04-10	24.4	65.4	G C	21.4
1216	TTV-AMS-S1-01	T	C	873	0.163636	55	SNP	37	2010-04-10	24.4	65.4	T C	21.4
1217	TTV-AMS-S1-01	T	G	873	0.509091	55	SNP	37	2010-04-10	24.4	65.4	T G	21.4
1218	TTV-AMS-S1-01	A	C	877	0.176471	51	SNP	37	2010-04-10	24.4	65.4	A C	21.4
1219	TTV-AMS-S1-01	A	G	877	0.666667	51	SNP	37	2010-04-10	24.4	65.4	A G	21.4
1220	TTV-AMS-S1-01	G	C	886	0.054545	55	SNP	37	2010-04-10	24.4	65.4	G C	21.4
1221	TTV-AMS-S1-01	A	G	889	0.16	50	SNP	37	2010-04-10	24.4	65.4	A G	21.4
1222	TTV-AMS-S1-01	G	A	913	0.152542	59	SNP	37	2010-04-10	24.4	65.4	G A	21.4
1223	TTV-AMS-S1-01	G	C	916	0.189655	58	SNP	37	2010-04-10	24.4	65.4	G C	21.4
1224	TTV-AMS-S1-01	C	G	918	0.181818	55	SNP	37	2010-04-10	24.4	65.4	C G	21.4
1225	TTV-AMS-S1-01	A	C	922	0.230769	52	SNP	37	2010-04-10	24.4	65.4	A C	21.4
1226	TTV-AMS-S1-01	A	G	923	0.326923	52	SNP	37	2010-04-10	24.4	65.4	A G	21.4
1227	TTV-AMS-S1-01	C	A	934	0.134615	52	SNP	37	2010-04-10	24.4	65.4	C A	21.4
1228	TTV-AMS-S1-01	C	G	954	0.782609	69	SNP	37	2010-04-10	24.4	65.4	C G	21.4
1229	TTV-AMS-S1-01	A	C	1021	0.108911	101	SNP	37	2010-04-10	24.4	65.4	A C	21.4
1230	TTV-AMS-S1-01	A	G	1021	0.435644	101	SNP	37	2010-04-10	24.4	65.4	A G	21.4
1231	TTV-AMS-S1-01	A	G	1022	0.232323	99	SNP	37	2010-04-10	24.4	65.4	A G	21.4
1232	TTV-AMS-S1-01	T	A	1023	0.111111	99	SNP	37	2010-04-10	24.4	65.4	T A	21.4
1233	TTV-AMS-S1-01	C	A	1025	0.635417	96	SNP	37	2010-04-10	24.4	65.4	C A	21.4
1234	TTV-AMS-S1-01	C	G	1025	0.364583	96	SNP	37	2010-04-10	24.4	65.4	C G	21.4
1235	TTV-AMS-S1-01	C	T	1040	0.27551	98	SNP	37	2010-04-10	24.4	65.4	C T	21.4
1236	TTV-AMS-S1-01	A	G	1045	0.43617	94	SNP	37	2010-04-10	24.4	65.4	A G	21.4
1237	TTV-AMS-S1-01	C	G	1046	0.170213	94	SNP	37	2010-04-10	24.4	65.4	C G	21.4
1238	TTV-AMS-S1-01	A	G	1048	0.445652	92	SNP	37	2010-04-10	24.4	65.4	A G	21.4
1239	TTV-AMS-S1-01	A	G	1049	0.638298	94	SNP	37	2010-04-10	24.4	65.4	A G	21.4
1240	TTV-AMS-S1-01	A	C	1051	0.263158	95	SNP	37	2010-04-10	24.4	65.4	A C	21.4
1241	TTV-AMS-S1-01	A	G	1051	0.2	95	SNP	37	2010-04-10	24.4	65.4	A G	21.4
1242	TTV-AMS-S1-01	A	T	1051	0.263158	95	SNP	37	2010-04-10	24.4	65.4	A T	21.4
1243	TTV-AMS-S1-01	A	T	1052	0.252632	95	SNP	37	2010-04-10	24.4	65.4	A T	21.4
1244	TTV-AMS-S1-01	A	G	1055	0.070707	99	SNP	37	2010-04-10	24.4	65.4	A G	21.4
1245	TTV-AMS-S1-01	A	C	1056	0.111111	99	SNP	37	2010-04-10	24.4	65.4	A C	21.4
1246	TTV-AMS-S1-01	A	T	1056	0.212121	99	SNP	37	2010-04-10	24.4	65.4	A T	21.4
1247	TTV-AMS-S1-01	A	G	1069	0.297872	94	SNP	37	2010-04-10	24.4	65.4	A G	21.4
1248	TTV-AMS-S1-01	C	A	1070	0.326087	92	SNP	37	2010-04-10	24.4	65.4	C A	21.4
1249	TTV-AMS-S1-01	C	G	1070	0.184783	92	SNP	37	2010-04-10	24.4	65.4	C G	21.4
1250	TTV-AMS-S1-01	C	T	1070	0.282609	92	SNP	37	2010-04-10	24.4	65.4	C T	21.4
1251	TTV-AMS-S1-01	C	A	1087	0.304348	92	SNP	37	2010-04-10	24.4	65.4	C A	21.4
1252	TTV-AMS-S1-01	G	C	1090	0.141304	92	SNP	37	2010-04-10	24.4	65.4	G C	21.4
1253	TTV-AMS-S1-01	C	A	1097	0.321839	87	SNP	37	2010-04-10	24.4	65.4	C A	21.4
1254	TTV-AMS-S1-01	A	T	1108	0.189873	79	SNP	37	2010-04-10	24.4	65.4	A T	21.4
1255	TTV-AMS-S1-01	C	G	1109	0.457143	70	SNP	37	2010-04-10	24.4	65.4	C G	21.4
1256	TTV-AMS-S1-01	C	A	1111	0.15625	64	SNP	37	2010-04-10	24.4	65.4	C A	21.4
1257	TTV-AMS-S1-01	C	G	1111	0.796875	64	SNP	37	2010-04-10	24.4	65.4	C G	21.4
1258	TTV-AMS-S1-01	A	G	1112	0.578125	64	SNP	37	2010-04-10	24.4	65.4	A G	21.4
1259	TTV-AMS-S1-01	G	A	1114	0.625	64	SNP	37	2010-04-10	24.4	65.4	G A	21.4
1260	TTV-AMS-S1-01	C	G	1119	0.298507	67	SNP	37	2010-04-10	24.4	65.4	C G	21.4
1261	TTV-AMS-S1-01	A	C	1120	0.136364	66	SNP	37	2010-04-10	24.4	65.4	A C	21.4
1262	TTV-AMS-S1-01	A	G	1120	0.19697	66	SNP	37	2010-04-10	24.4	65.4	A G	21.4
1263	TTV-AMS-S1-01	C	G	1121	0.104478	67	SNP	37	2010-04-10	24.4	65.4	C G	21.4
1264	TTV-AMS-S1-01	G	C	1125	0.328358	67	SNP	37	2010-04-10	24.4	65.4	G C	21.4
1265	TTV-AMS-S1-01	G	A	1198	0.106061	66	SNP	37	2010-04-10	24.4	65.4	G A	21.4
1266	TTV-AMS-S1-01	G	C	1198	0.060606	66	SNP	37	2010-04-10	24.4	65.4	G C	21.4
1267	TTV-AMS-S1-01	A	C	1200	0.109375	64	SNP	37	2010-04-10	24.4	65.4	A C	21.4
1268	TTV-AMS-S1-01	C	A	1210	0.537313	67	SNP	37	2010-04-10	24.4	65.4	C A	21.4
1269	TTV-AMS-S1-01	A	C	1211	0.144928	69	SNP	37	2010-04-10	24.4	65.4	A C	21.4
1270	TTV-AMS-S1-01	A	G	1211	0.086957	69	SNP	37	2010-04-10	24.4	65.4	A G	21.4
1271	TTV-AMS-S1-01	G	C	1231	0.4375	64	SNP	37	2010-04-10	24.4	65.4	G C	21.4
1272	TTV-AMS-S1-01	G	A	1243	0.057143	70	SNP	37	2010-04-10	24.4	65.4	G A	21.4
1273	TTV-AMS-S1-01	G	A	1252	0.056338	71	SNP	37	2010-04-10	24.4	65.4	G A	21.4
1274	TTV-AMS-S1-01	G	A	1282	0.216216	74	SNP	37	2010-04-10	24.4	65.4	G A	21.4
1275	TTV-AMS-S1-01	C	T	1312	0.076923	78	SNP	37	2010-04-10	24.4	65.4	C T	21.4
1276	TTV-AMS-S1-01	T	C	1371	0.982301	113	SNP	37	2010-04-10	24.4	65.4	T C	21.4
1277	TTV-AMS-S1-01	A	G	1466	0.088889	90	SNP	37	2010-04-10	24.4	65.4	A G	21.4
1278	TTV-AMS-S1-01	G	C	1630	0.068966	116	SNP	37	2010-04-10	24.4	65.4	G C	21.4
1279	TTV-AMS-S1-01	C	G	1778	1	88	SNP	37	2010-04-10	24.4	65.4	C G	21.4
1280	TTV-AMS-S1-01	A	C	2076	0.570312	128	SNP	37	2010-04-10	24.4	65.4	A C	21.4
1281	TTV-AMS-S1-01	A	G	2097	0.35514	107	SNP	37	2010-04-10	24.4	65.4	A G	21.4
1282	TTV-AMS-S1-01	G	A	2129	0.227273	88	SNP	37	2010-04-10	24.4	65.4	G A	21.4
1283	TTV-AMS-S1-01	C	G	2233	0.55	40	SNP	37	2010-04-10	24.4	65.4	C G	21.4
1284	TTV-AMS-S1-01	C	T	387	0.051152	5337	SNP	38	2011-04-04	25.4	66.4	C T	22.4
1285	TTV-AMS-S1-01	G	C	479	0.998755	4017	SNP	38	2011-04-04	25.4	66.4	G C	22.4
1286	TTV-AMS-S1-01	G	A	681	0.114842	5033	SNP	38	2011-04-04	25.4	66.4	G A	22.4
1287	TTV-AMS-S1-01	C	G	714	0.231225	5406	SNP	38	2011-04-04	25.4	66.4	C G	22.4
1288	TTV-AMS-S1-01	A	T	865	0.098576	3652	SNP	38	2011-04-04	25.4	66.4	A T	22.4
1289	TTV-AMS-S1-01	G	A	866	0.315774	3455	SNP	38	2011-04-04	25.4	66.4	G A	22.4
1290	TTV-AMS-S1-01	G	C	866	0.156585	3455	SNP	38	2011-04-04	25.4	66.4	G C	22.4
1291	TTV-AMS-S1-01	A	C	869	0.163056	3416	SNP	38	2011-04-04	25.4	66.4	A C	22.4
1292	TTV-AMS-S1-01	A	G	869	0.175644	3416	SNP	38	2011-04-04	25.4	66.4	A G	22.4
1293	TTV-AMS-S1-01	A	T	869	0.077283	3416	SNP	38	2011-04-04	25.4	66.4	A T	22.4
1294	TTV-AMS-S1-01	G	A	871	0.343936	3364	SNP	38	2011-04-04	25.4	66.4	G A	22.4
1295	TTV-AMS-S1-01	T	A	873	0.080155	3356	SNP	38	2011-04-04	25.4	66.4	T A	22.4
1296	TTV-AMS-S1-01	T	C	873	0.069726	3356	SNP	38	2011-04-04	25.4	66.4	T C	22.4
1297	TTV-AMS-S1-01	T	G	873	0.239273	3356	SNP	38	2011-04-04	25.4	66.4	T G	22.4
1298	TTV-AMS-S1-01	A	C	877	0.195284	3308	SNP	38	2011-04-04	25.4	66.4	A C	22.4
1299	TTV-AMS-S1-01	A	G	877	0.694075	3308	SNP	38	2011-04-04	25.4	66.4	A G	22.4
1300	TTV-AMS-S1-01	A	C	878	0.08462	3368	SNP	38	2011-04-04	25.4	66.4	A C	22.4
1301	TTV-AMS-S1-01	G	C	886	0.165561	3467	SNP	38	2011-04-04	25.4	66.4	G C	22.4
1302	TTV-AMS-S1-01	G	C	888	0.344968	3438	SNP	38	2011-04-04	25.4	66.4	G C	22.4
1303	TTV-AMS-S1-01	G	A	913	0.075119	3794	SNP	38	2011-04-04	25.4	66.4	G A	22.4
1304	TTV-AMS-S1-01	G	C	916	0.519398	3789	SNP	38	2011-04-04	25.4	66.4	G C	22.4
1305	TTV-AMS-S1-01	C	A	918	0.102158	3847	SNP	38	2011-04-04	25.4	66.4	C A	22.4
1306	TTV-AMS-S1-01	C	G	918	0.13673	3847	SNP	38	2011-04-04	25.4	66.4	C G	22.4
1307	TTV-AMS-S1-01	A	C	922	0.28515	3798	SNP	38	2011-04-04	25.4	66.4	A C	22.4
1308	TTV-AMS-S1-01	A	G	923	0.098433	3830	SNP	38	2011-04-04	25.4	66.4	A G	22.4
1309	TTV-AMS-S1-01	C	A	934	0.30746	3981	SNP	38	2011-04-04	25.4	66.4	C A	22.4
1310	TTV-AMS-S1-01	A	G	935	0.24247	3984	SNP	38	2011-04-04	25.4	66.4	A G	22.4
1311	TTV-AMS-S1-01	C	G	954	0.60958	4426	SNP	38	2011-04-04	25.4	66.4	C G	22.4
1312	TTV-AMS-S1-01	C	G	959	0.206204	4481	SNP	38	2011-04-04	25.4	66.4	C G	22.4
1313	TTV-AMS-S1-01	T	C	999	0.090523	5181	SNP	38	2011-04-04	25.4	66.4	T C	22.4
1314	TTV-AMS-S1-01	A	C	1021	0.152491	5279	SNP	38	2011-04-04	25.4	66.4	A C	22.4
1315	TTV-AMS-S1-01	A	G	1021	0.142072	5279	SNP	38	2011-04-04	25.4	66.4	A G	22.4
1316	TTV-AMS-S1-01	A	G	1022	0.154516	5281	SNP	38	2011-04-04	25.4	66.4	A G	22.4
1317	TTV-AMS-S1-01	T	A	1023	0.265607	5222	SNP	38	2011-04-04	25.4	66.4	T A	22.4
1318	TTV-AMS-S1-01	A	C	1024	0.058734	5227	SNP	38	2011-04-04	25.4	66.4	A C	22.4
1319	TTV-AMS-S1-01	C	A	1025	0.650911	5268	SNP	38	2011-04-04	25.4	66.4	C A	22.4
1320	TTV-AMS-S1-01	C	G	1025	0.123007	5268	SNP	38	2011-04-04	25.4	66.4	C G	22.4
1321	TTV-AMS-S1-01	C	G	1027	0.083491	5282	SNP	38	2011-04-04	25.4	66.4	C G	22.4
1322	TTV-AMS-S1-01	C	G	1040	0.081755	5174	SNP	38	2011-04-04	25.4	66.4	C G	22.4
1323	TTV-AMS-S1-01	C	T	1040	0.089293	5174	SNP	38	2011-04-04	25.4	66.4	C T	22.4
1324	TTV-AMS-S1-01	A	G	1045	0.424638	4976	SNP	38	2011-04-04	25.4	66.4	A G	22.4
1325	TTV-AMS-S1-01	C	G	1046	0.225723	5015	SNP	38	2011-04-04	25.4	66.4	C G	22.4
1326	TTV-AMS-S1-01	A	G	1048	0.351396	4872	SNP	38	2011-04-04	25.4	66.4	A G	22.4
1327	TTV-AMS-S1-01	A	G	1049	0.375413	4848	SNP	38	2011-04-04	25.4	66.4	A G	22.4
1328	TTV-AMS-S1-01	A	C	1051	0.288264	4874	SNP	38	2011-04-04	25.4	66.4	A C	22.4
1329	TTV-AMS-S1-01	A	G	1051	0.378539	4874	SNP	38	2011-04-04	25.4	66.4	A G	22.4
1330	TTV-AMS-S1-01	A	T	1051	0.068732	4874	SNP	38	2011-04-04	25.4	66.4	A T	22.4
1331	TTV-AMS-S1-01	A	G	1055	0.062117	5055	SNP	38	2011-04-04	25.4	66.4	A G	22.4
1332	TTV-AMS-S1-01	A	C	1056	0.199529	5097	SNP	38	2011-04-04	25.4	66.4	A C	22.4
1333	TTV-AMS-S1-01	A	T	1056	0.244261	5097	SNP	38	2011-04-04	25.4	66.4	A T	22.4
1334	TTV-AMS-S1-01	C	A	1070	0.56628	4828	SNP	38	2011-04-04	25.4	66.4	C A	22.4
1335	TTV-AMS-S1-01	C	G	1070	0.335128	4828	SNP	38	2011-04-04	25.4	66.4	C G	22.4
1336	TTV-AMS-S1-01	C	T	1070	0.079536	4828	SNP	38	2011-04-04	25.4	66.4	C T	22.4
1337	TTV-AMS-S1-01	C	G	1071	0.063544	4847	SNP	38	2011-04-04	25.4	66.4	C G	22.4
1338	TTV-AMS-S1-01	A	T	1075	0.098106	4699	SNP	38	2011-04-04	25.4	66.4	A T	22.4
1339	TTV-AMS-S1-01	C	A	1087	0.087878	4768	SNP	38	2011-04-04	25.4	66.4	C A	22.4
1340	TTV-AMS-S1-01	G	C	1090	0.306872	4686	SNP	38	2011-04-04	25.4	66.4	G C	22.4
1341	TTV-AMS-S1-01	C	A	1097	0.529502	4542	SNP	38	2011-04-04	25.4	66.4	C A	22.4
1342	TTV-AMS-S1-01	A	T	1108	0.217477	4051	SNP	38	2011-04-04	25.4	66.4	A T	22.4
1343	TTV-AMS-S1-01	C	G	1109	0.235156	3823	SNP	38	2011-04-04	25.4	66.4	C G	22.4
1344	TTV-AMS-S1-01	C	A	1111	0.077929	3516	SNP	38	2011-04-04	25.4	66.4	C A	22.4
1345	TTV-AMS-S1-01	C	G	1111	0.787827	3516	SNP	38	2011-04-04	25.4	66.4	C G	22.4
1346	TTV-AMS-S1-01	C	T	1111	0.095563	3516	SNP	38	2011-04-04	25.4	66.4	C T	22.4
1347	TTV-AMS-S1-01	A	C	1112	0.09559	3515	SNP	38	2011-04-04	25.4	66.4	A C	22.4
1348	TTV-AMS-S1-01	A	G	1112	0.764723	3515	SNP	38	2011-04-04	25.4	66.4	A G	22.4
1349	TTV-AMS-S1-01	G	A	1114	0.922216	3574	SNP	38	2011-04-04	25.4	66.4	G A	22.4
1350	TTV-AMS-S1-01	A	G	1120	0.275682	4030	SNP	38	2011-04-04	25.4	66.4	A G	22.4
1351	TTV-AMS-S1-01	C	G	1121	0.101253	4069	SNP	38	2011-04-04	25.4	66.4	C G	22.4
1352	TTV-AMS-S1-01	G	C	1125	0.271203	4115	SNP	38	2011-04-04	25.4	66.4	G C	22.4
1353	TTV-AMS-S1-01	G	A	1198	0.063298	3918	SNP	38	2011-04-04	25.4	66.4	G A	22.4
1354	TTV-AMS-S1-01	G	C	1198	0.223328	3918	SNP	38	2011-04-04	25.4	66.4	G C	22.4
1355	TTV-AMS-S1-01	A	C	1200	0.317481	3890	SNP	38	2011-04-04	25.4	66.4	A C	22.4
1356	TTV-AMS-S1-01	A	T	1200	0.052956	3890	SNP	38	2011-04-04	25.4	66.4	A T	22.4
1357	TTV-AMS-S1-01	C	A	1210	0.468329	3931	SNP	38	2011-04-04	25.4	66.4	C A	22.4
1358	TTV-AMS-S1-01	C	G	1210	0.36988	3931	SNP	38	2011-04-04	25.4	66.4	C G	22.4
1359	TTV-AMS-S1-01	A	G	1211	0.12334	3916	SNP	38	2011-04-04	25.4	66.4	A G	22.4
1360	TTV-AMS-S1-01	G	C	1231	0.366244	3940	SNP	38	2011-04-04	25.4	66.4	G C	22.4
1361	TTV-AMS-S1-01	T	C	1371	0.999519	6234	SNP	38	2011-04-04	25.4	66.4	T C	22.4
1362	TTV-AMS-S1-01	A	G	1466	0.118306	5621	SNP	38	2011-04-04	25.4	66.4	A G	22.4
1363	TTV-AMS-S1-01	G	C	1630	0.099099	6216	SNP	38	2011-04-04	25.4	66.4	G C	22.4
1364	TTV-AMS-S1-01	C	G	1778	0.999615	5191	SNP	38	2011-04-04	25.4	66.4	C G	22.4
1365	TTV-AMS-S1-01	A	C	2076	0.3583	6422	SNP	38	2011-04-04	25.4	66.4	A C	22.4
1366	TTV-AMS-S1-01	A	G	2097	0.62679	6144	SNP	38	2011-04-04	25.4	66.4	A G	22.4
1367	TTV-AMS-S1-01	G	A	2129	0.248471	6214	SNP	38	2011-04-04	25.4	66.4	G A	22.4
1368	TTV-AMS-S1-01	C	G	2233	0.343845	5264	SNP	38	2011-04-04	25.4	66.4	C G	22.4
1369	TTV-AMS-S1-01	G	C	479	1	1491	SNP	39	2011-09-29	25.9	66.9	G C	22.9
1370	TTV-AMS-S1-01	A	G	869	0.507538	1393	SNP	39	2011-09-29	25.9	66.9	A G	22.9
1371	TTV-AMS-S1-01	A	C	877	0.271837	1328	SNP	39	2011-09-29	25.9	66.9	A C	22.9
1372	TTV-AMS-S1-01	A	G	877	0.726657	1328	SNP	39	2011-09-29	25.9	66.9	A G	22.9
1373	TTV-AMS-S1-01	G	C	888	0.49962	1315	SNP	39	2011-09-29	25.9	66.9	G C	22.9
1374	TTV-AMS-S1-01	G	C	916	0.479622	1374	SNP	39	2011-09-29	25.9	66.9	G C	22.9
1375	TTV-AMS-S1-01	C	G	918	0.518359	1389	SNP	39	2011-09-29	25.9	66.9	C G	22.9
1376	TTV-AMS-S1-01	A	G	935	0.21295	1390	SNP	39	2011-09-29	25.9	66.9	A G	22.9
1377	TTV-AMS-S1-01	C	G	954	0.266097	1522	SNP	39	2011-09-29	25.9	66.9	C G	22.9
1378	TTV-AMS-S1-01	C	G	959	0.460119	1517	SNP	39	2011-09-29	25.9	66.9	C G	22.9
1379	TTV-AMS-S1-01	A	C	1021	0.511274	1774	SNP	39	2011-09-29	25.9	66.9	A C	22.9
1380	TTV-AMS-S1-01	A	G	1021	0.488162	1774	SNP	39	2011-09-29	25.9	66.9	A G	22.9
1381	TTV-AMS-S1-01	C	A	1025	0.483835	1794	SNP	39	2011-09-29	25.9	66.9	C A	22.9
1382	TTV-AMS-S1-01	C	G	1025	0.51505	1794	SNP	39	2011-09-29	25.9	66.9	C G	22.9
1383	TTV-AMS-S1-01	A	G	1048	0.188757	1690	SNP	39	2011-09-29	25.9	66.9	A G	22.9
1384	TTV-AMS-S1-01	A	G	1049	0.448485	1650	SNP	39	2011-09-29	25.9	66.9	A G	22.9
1385	TTV-AMS-S1-01	A	C	1051	0.253041	1644	SNP	39	2011-09-29	25.9	66.9	A C	22.9
1386	TTV-AMS-S1-01	A	G	1051	0.192822	1644	SNP	39	2011-09-29	25.9	66.9	A G	22.9
1387	TTV-AMS-S1-01	A	T	1052	0.251363	1651	SNP	39	2011-09-29	25.9	66.9	A T	22.9
1388	TTV-AMS-S1-01	A	G	1055	0.502491	1606	SNP	39	2011-09-29	25.9	66.9	A G	22.9
1389	TTV-AMS-S1-01	A	C	1056	0.500931	1611	SNP	39	2011-09-29	25.9	66.9	A C	22.9
1390	TTV-AMS-S1-01	C	A	1070	0.994956	1586	SNP	39	2011-09-29	25.9	66.9	C A	22.9
1391	TTV-AMS-S1-01	C	A	1097	0.99864	1471	SNP	39	2011-09-29	25.9	66.9	C A	22.9
1392	TTV-AMS-S1-01	C	G	1109	0.217837	1267	SNP	39	2011-09-29	25.9	66.9	C G	22.9
1393	TTV-AMS-S1-01	C	A	1111	0.733205	1042	SNP	39	2011-09-29	25.9	66.9	C A	22.9
1394	TTV-AMS-S1-01	C	G	1111	0.266795	1042	SNP	39	2011-09-29	25.9	66.9	C G	22.9
1395	TTV-AMS-S1-01	A	C	1112	0.173704	1042	SNP	39	2011-09-29	25.9	66.9	A C	22.9
1396	TTV-AMS-S1-01	A	G	1112	0.826296	1042	SNP	39	2011-09-29	25.9	66.9	A G	22.9
1397	TTV-AMS-S1-01	G	A	1114	0.99906	1064	SNP	39	2011-09-29	25.9	66.9	G A	22.9
1398	TTV-AMS-S1-01	A	G	1120	0.557074	1244	SNP	39	2011-09-29	25.9	66.9	A G	22.9
1399	TTV-AMS-S1-01	C	G	1121	0.174842	1264	SNP	39	2011-09-29	25.9	66.9	C G	22.9
1400	TTV-AMS-S1-01	G	A	1198	0.525612	1347	SNP	39	2011-09-29	25.9	66.9	G A	22.9
1401	TTV-AMS-S1-01	G	C	1198	0.303638	1347	SNP	39	2011-09-29	25.9	66.9	G C	22.9
1402	TTV-AMS-S1-01	C	A	1210	0.165091	1375	SNP	39	2011-09-29	25.9	66.9	C A	22.9
1403	TTV-AMS-S1-01	C	G	1210	0.523636	1375	SNP	39	2011-09-29	25.9	66.9	C G	22.9
1404	TTV-AMS-S1-01	G	C	1231	0.166905	1396	SNP	39	2011-09-29	25.9	66.9	G C	22.9
1405	TTV-AMS-S1-01	T	C	1371	0.998583	2117	SNP	39	2011-09-29	25.9	66.9	T C	22.9
1406	TTV-AMS-S1-01	G	C	1630	0.559662	2246	SNP	39	2011-09-29	25.9	66.9	G C	22.9
1407	TTV-AMS-S1-01	C	G	1778	0.998941	1889	SNP	39	2011-09-29	25.9	66.9	C G	22.9
1408	TTV-AMS-S1-01	A	C	2076	0.823173	2477	SNP	39	2011-09-29	25.9	66.9	A C	22.9
1409	TTV-AMS-S1-01	A	G	2097	0.179378	2347	SNP	39	2011-09-29	25.9	66.9	A G	22.9
1410	TTV-AMS-S1-01	C	G	2233	0.792527	2034	SNP	39	2011-09-29	25.9	66.9	C G	22.9
1411	TTV-AMS-S1-01	G	C	479	1	411	SNP	40	2012-03-12	26.3	67.3	G C	23.3
1412	TTV-AMS-S1-01	G	A	681	0.523702	443	SNP	40	2012-03-12	26.3	67.3	G A	23.3
1413	TTV-AMS-S1-01	G	A	871	0.976834	259	SNP	40	2012-03-12	26.3	67.3	G A	23.3
1414	TTV-AMS-S1-01	T	G	873	0.984436	257	SNP	40	2012-03-12	26.3	67.3	T G	23.3
1415	TTV-AMS-S1-01	A	G	877	1	263	SNP	40	2012-03-12	26.3	67.3	A G	23.3
1416	TTV-AMS-S1-01	G	C	888	0.492537	268	SNP	40	2012-03-12	26.3	67.3	G C	23.3
1417	TTV-AMS-S1-01	G	C	916	0.415152	330	SNP	40	2012-03-12	26.3	67.3	G C	23.3
1418	TTV-AMS-S1-01	A	G	923	0.566265	332	SNP	40	2012-03-12	26.3	67.3	A G	23.3
1419	TTV-AMS-S1-01	C	G	954	1	365	SNP	40	2012-03-12	26.3	67.3	C G	23.3
1420	TTV-AMS-S1-01	A	C	1021	0.48301	412	SNP	40	2012-03-12	26.3	67.3	A C	23.3
1421	TTV-AMS-S1-01	A	G	1022	0.480488	410	SNP	40	2012-03-12	26.3	67.3	A G	23.3
1422	TTV-AMS-S1-01	C	A	1025	0.5	414	SNP	40	2012-03-12	26.3	67.3	C A	23.3
1423	TTV-AMS-S1-01	C	G	1025	0.5	414	SNP	40	2012-03-12	26.3	67.3	C G	23.3
1424	TTV-AMS-S1-01	C	T	1040	0.483333	420	SNP	40	2012-03-12	26.3	67.3	C T	23.3
1425	TTV-AMS-S1-01	A	G	1048	0.502525	396	SNP	40	2012-03-12	26.3	67.3	A G	23.3
1426	TTV-AMS-S1-01	A	G	1049	0.447721	373	SNP	40	2012-03-12	26.3	67.3	A G	23.3
1427	TTV-AMS-S1-01	A	G	1051	0.438692	367	SNP	40	2012-03-12	26.3	67.3	A G	23.3
1428	TTV-AMS-S1-01	A	T	1051	0.512262	367	SNP	40	2012-03-12	26.3	67.3	A T	23.3
1429	TTV-AMS-S1-01	A	G	1055	0.430108	372	SNP	40	2012-03-12	26.3	67.3	A G	23.3
1430	TTV-AMS-S1-01	A	C	1056	0.433155	374	SNP	40	2012-03-12	26.3	67.3	A C	23.3
1431	TTV-AMS-S1-01	A	G	1069	0.426593	361	SNP	40	2012-03-12	26.3	67.3	A G	23.3
1432	TTV-AMS-S1-01	C	A	1070	0.537037	324	SNP	40	2012-03-12	26.3	67.3	C A	23.3
1433	TTV-AMS-S1-01	C	T	1070	0.450617	324	SNP	40	2012-03-12	26.3	67.3	C T	23.3
1434	TTV-AMS-S1-01	C	A	1071	0.49848	329	SNP	40	2012-03-12	26.3	67.3	C A	23.3
1435	TTV-AMS-S1-01	C	A	1087	0.402266	353	SNP	40	2012-03-12	26.3	67.3	C A	23.3
1436	TTV-AMS-S1-01	G	C	1090	0.538462	351	SNP	40	2012-03-12	26.3	67.3	G C	23.3
1437	TTV-AMS-S1-01	C	A	1097	0.58908	348	SNP	40	2012-03-12	26.3	67.3	C A	23.3
1438	TTV-AMS-S1-01	C	G	1109	0.37931	319	SNP	40	2012-03-12	26.3	67.3	C G	23.3
1439	TTV-AMS-S1-01	C	G	1111	1	311	SNP	40	2012-03-12	26.3	67.3	C G	23.3
1440	TTV-AMS-S1-01	A	G	1112	0.617363	311	SNP	40	2012-03-12	26.3	67.3	A G	23.3
1441	TTV-AMS-S1-01	C	G	1119	0.343137	306	SNP	40	2012-03-12	26.3	67.3	C G	23.3
1442	TTV-AMS-S1-01	A	C	1120	0.346667	300	SNP	40	2012-03-12	26.3	67.3	A C	23.3
1443	TTV-AMS-S1-01	G	C	1125	0.362745	306	SNP	40	2012-03-12	26.3	67.3	G C	23.3
1444	TTV-AMS-S1-01	C	A	1210	0.402941	340	SNP	40	2012-03-12	26.3	67.3	C A	23.3
1445	TTV-AMS-S1-01	C	G	1210	0.597059	340	SNP	40	2012-03-12	26.3	67.3	C G	23.3
1446	TTV-AMS-S1-01	A	G	1211	0.594595	333	SNP	40	2012-03-12	26.3	67.3	A G	23.3
1447	TTV-AMS-S1-01	G	A	1282	0.367556	487	SNP	40	2012-03-12	26.3	67.3	G A	23.3
1448	TTV-AMS-S1-01	T	C	1371	1	692	SNP	40	2012-03-12	26.3	67.3	T C	23.3
1449	TTV-AMS-S1-01	C	G	1778	1	493	SNP	40	2012-03-12	26.3	67.3	C G	23.3
1450	TTV-AMS-S1-01	A	C	2076	0.983871	744	SNP	40	2012-03-12	26.3	67.3	A C	23.3
1451	TTV-AMS-S1-01	C	G	2233	0.99	500	SNP	40	2012-03-12	26.3	67.3	C G	23.3
1452	TTV-AMS-S1-01	C	T	387	0.137255	102	SNP	41	2012-04-16	26.4	67.4	C T	23.4
1453	TTV-AMS-S1-01	G	C	479	1	70	SNP	41	2012-04-16	26.4	67.4	G C	23.4
1454	TTV-AMS-S1-01	G	A	681	0.154639	97	SNP	41	2012-04-16	26.4	67.4	G A	23.4
1455	TTV-AMS-S1-01	C	G	714	0.369748	119	SNP	41	2012-04-16	26.4	67.4	C G	23.4
1456	TTV-AMS-S1-01	G	A	866	0.627451	51	SNP	41	2012-04-16	26.4	67.4	G A	23.4
1457	TTV-AMS-S1-01	G	C	866	0.098039	51	SNP	41	2012-04-16	26.4	67.4	G C	23.4
1458	TTV-AMS-S1-01	A	C	869	0.411765	51	SNP	41	2012-04-16	26.4	67.4	A C	23.4
1459	TTV-AMS-S1-01	A	G	869	0.078431	51	SNP	41	2012-04-16	26.4	67.4	A G	23.4
1460	TTV-AMS-S1-01	A	T	869	0.078431	51	SNP	41	2012-04-16	26.4	67.4	A T	23.4
1461	TTV-AMS-S1-01	G	A	871	0.24	50	SNP	41	2012-04-16	26.4	67.4	G A	23.4
1462	TTV-AMS-S1-01	T	C	873	0.44898	49	SNP	41	2012-04-16	26.4	67.4	T C	23.4
1463	TTV-AMS-S1-01	T	G	873	0.102041	49	SNP	41	2012-04-16	26.4	67.4	T G	23.4
1464	TTV-AMS-S1-01	A	C	877	0.511628	43	SNP	41	2012-04-16	26.4	67.4	A C	23.4
1465	TTV-AMS-S1-01	A	G	877	0.488372	43	SNP	41	2012-04-16	26.4	67.4	A G	23.4
1466	TTV-AMS-S1-01	A	T	879	0.133333	45	SNP	41	2012-04-16	26.4	67.4	A T	23.4
1467	TTV-AMS-S1-01	G	C	888	0.173913	46	SNP	41	2012-04-16	26.4	67.4	G C	23.4
1468	TTV-AMS-S1-01	A	G	889	0.478261	46	SNP	41	2012-04-16	26.4	67.4	A G	23.4
1469	TTV-AMS-S1-01	G	A	913	0.56	50	SNP	41	2012-04-16	26.4	67.4	G A	23.4
1470	TTV-AMS-S1-01	G	C	916	0.2	50	SNP	41	2012-04-16	26.4	67.4	G C	23.4
1471	TTV-AMS-S1-01	C	G	918	0.169811	53	SNP	41	2012-04-16	26.4	67.4	C G	23.4
1472	TTV-AMS-S1-01	A	C	922	0.520833	48	SNP	41	2012-04-16	26.4	67.4	A C	23.4
1473	TTV-AMS-S1-01	A	G	923	0.104167	48	SNP	41	2012-04-16	26.4	67.4	A G	23.4
1474	TTV-AMS-S1-01	C	A	934	0.230769	52	SNP	41	2012-04-16	26.4	67.4	C A	23.4
1475	TTV-AMS-S1-01	A	G	935	0.557692	52	SNP	41	2012-04-16	26.4	67.4	A G	23.4
1476	TTV-AMS-S1-01	C	G	954	0.761194	67	SNP	41	2012-04-16	26.4	67.4	C G	23.4
1477	TTV-AMS-S1-01	C	G	959	0.347222	72	SNP	41	2012-04-16	26.4	67.4	C G	23.4
1478	TTV-AMS-S1-01	T	C	999	0.295455	88	SNP	41	2012-04-16	26.4	67.4	T C	23.4
1479	TTV-AMS-S1-01	A	G	1022	0.210526	95	SNP	41	2012-04-16	26.4	67.4	A G	23.4
1480	TTV-AMS-S1-01	C	A	1025	1	95	SNP	41	2012-04-16	26.4	67.4	C A	23.4
1481	TTV-AMS-S1-01	C	G	1027	0.27957	93	SNP	41	2012-04-16	26.4	67.4	C G	23.4
1482	TTV-AMS-S1-01	A	G	1039	0.285714	84	SNP	41	2012-04-16	26.4	67.4	A G	23.4
1483	TTV-AMS-S1-01	C	G	1040	0.229885	87	SNP	41	2012-04-16	26.4	67.4	C G	23.4
1484	TTV-AMS-S1-01	A	G	1045	0.341176	85	SNP	41	2012-04-16	26.4	67.4	A G	23.4
1485	TTV-AMS-S1-01	C	G	1046	0.094118	85	SNP	41	2012-04-16	26.4	67.4	C G	23.4
1486	TTV-AMS-S1-01	A	G	1048	0.529412	85	SNP	41	2012-04-16	26.4	67.4	A G	23.4
1487	TTV-AMS-S1-01	A	G	1049	0.5375	80	SNP	41	2012-04-16	26.4	67.4	A G	23.4
1488	TTV-AMS-S1-01	A	C	1051	0.115385	78	SNP	41	2012-04-16	26.4	67.4	A C	23.4
1489	TTV-AMS-S1-01	A	G	1051	0.615385	78	SNP	41	2012-04-16	26.4	67.4	A G	23.4
1490	TTV-AMS-S1-01	C	G	1053	0.303797	79	SNP	41	2012-04-16	26.4	67.4	C G	23.4
1491	TTV-AMS-S1-01	A	C	1056	0.141176	85	SNP	41	2012-04-16	26.4	67.4	A C	23.4
1492	TTV-AMS-S1-01	A	T	1056	0.129412	85	SNP	41	2012-04-16	26.4	67.4	A T	23.4
1493	TTV-AMS-S1-01	A	C	1069	0.113924	79	SNP	41	2012-04-16	26.4	67.4	A C	23.4
1494	TTV-AMS-S1-01	C	A	1070	0.734177	79	SNP	41	2012-04-16	26.4	67.4	C A	23.4
1495	TTV-AMS-S1-01	C	G	1070	0.063291	79	SNP	41	2012-04-16	26.4	67.4	C G	23.4
1496	TTV-AMS-S1-01	A	T	1075	0.089744	78	SNP	41	2012-04-16	26.4	67.4	A T	23.4
1497	TTV-AMS-S1-01	C	T	1087	0.064103	78	SNP	41	2012-04-16	26.4	67.4	C T	23.4
1498	TTV-AMS-S1-01	A	C	1088	0.0625	80	SNP	41	2012-04-16	26.4	67.4	A C	23.4
1499	TTV-AMS-S1-01	G	C	1090	0.378378	74	SNP	41	2012-04-16	26.4	67.4	G C	23.4
1500	TTV-AMS-S1-01	C	A	1097	0.768116	69	SNP	41	2012-04-16	26.4	67.4	C A	23.4
1501	TTV-AMS-S1-01	A	T	1108	0.1875	64	SNP	41	2012-04-16	26.4	67.4	A T	23.4
1502	TTV-AMS-S1-01	C	G	1109	0.290323	62	SNP	41	2012-04-16	26.4	67.4	C G	23.4
1503	TTV-AMS-S1-01	C	A	1111	0.290323	62	SNP	41	2012-04-16	26.4	67.4	C A	23.4
1504	TTV-AMS-S1-01	C	G	1111	0.612903	62	SNP	41	2012-04-16	26.4	67.4	C G	23.4
1505	TTV-AMS-S1-01	A	G	1112	0.59375	64	SNP	41	2012-04-16	26.4	67.4	A G	23.4
1506	TTV-AMS-S1-01	G	A	1114	0.875	64	SNP	41	2012-04-16	26.4	67.4	G A	23.4
1507	TTV-AMS-S1-01	G	A	1115	0.123077	65	SNP	41	2012-04-16	26.4	67.4	G A	23.4
1508	TTV-AMS-S1-01	A	G	1120	0.238095	63	SNP	41	2012-04-16	26.4	67.4	A G	23.4
1509	TTV-AMS-S1-01	C	G	1121	0.206349	63	SNP	41	2012-04-16	26.4	67.4	C G	23.4
1510	TTV-AMS-S1-01	A	C	1200	0.072727	55	SNP	41	2012-04-16	26.4	67.4	A C	23.4
1511	TTV-AMS-S1-01	A	T	1200	0.109091	55	SNP	41	2012-04-16	26.4	67.4	A T	23.4
1512	TTV-AMS-S1-01	C	A	1210	0.471698	53	SNP	41	2012-04-16	26.4	67.4	C A	23.4
1513	TTV-AMS-S1-01	C	G	1210	0.169811	53	SNP	41	2012-04-16	26.4	67.4	C G	23.4
1514	TTV-AMS-S1-01	A	C	1211	0.25	52	SNP	41	2012-04-16	26.4	67.4	A C	23.4
1515	TTV-AMS-S1-01	A	G	1211	0.173077	52	SNP	41	2012-04-16	26.4	67.4	A G	23.4
1516	TTV-AMS-S1-01	G	C	1231	0.604651	43	SNP	41	2012-04-16	26.4	67.4	G C	23.4
1517	TTV-AMS-S1-01	T	C	1371	1	179	SNP	41	2012-04-16	26.4	67.4	T C	23.4
1518	TTV-AMS-S1-01	A	G	1466	0.103896	154	SNP	41	2012-04-16	26.4	67.4	A G	23.4
1519	TTV-AMS-S1-01	G	C	1630	0.158824	170	SNP	41	2012-04-16	26.4	67.4	G C	23.4
1520	TTV-AMS-S1-01	C	G	1778	1	83	SNP	41	2012-04-16	26.4	67.4	C G	23.4
1521	TTV-AMS-S1-01	A	C	2076	0.628205	156	SNP	41	2012-04-16	26.4	67.4	A C	23.4
1522	TTV-AMS-S1-01	A	G	2097	0.398496	133	SNP	41	2012-04-16	26.4	67.4	A G	23.4
1523	TTV-AMS-S1-01	G	A	2129	0.394737	152	SNP	41	2012-04-16	26.4	67.4	G A	23.4
1524	TTV-AMS-S1-01	C	G	2233	0.5	100	SNP	41	2012-04-16	26.4	67.4	C G	23.4
1525	TTV-AMS-S1-01	G	A	189	0.092292	986	SNP	42	2013-03-06	27.3	68.3	G A	24.3
1526	TTV-AMS-S1-01	C	T	387	0.122891	2311	SNP	42	2013-03-06	27.3	68.3	C T	24.3
1527	TTV-AMS-S1-01	G	C	479	0.998775	1632	SNP	42	2013-03-06	27.3	68.3	G C	24.3
1528	TTV-AMS-S1-01	G	A	681	0.186057	2123	SNP	42	2013-03-06	27.3	68.3	G A	24.3
1529	TTV-AMS-S1-01	C	G	714	0.521758	2298	SNP	42	2013-03-06	27.3	68.3	C G	24.3
1530	TTV-AMS-S1-01	G	A	866	0.3749	1251	SNP	42	2013-03-06	27.3	68.3	G A	24.3
1531	TTV-AMS-S1-01	G	C	866	0.221423	1251	SNP	42	2013-03-06	27.3	68.3	G C	24.3
1532	TTV-AMS-S1-01	T	C	868	0.193601	1219	SNP	42	2013-03-06	27.3	68.3	T C	24.3
1533	TTV-AMS-S1-01	A	C	869	0.364303	1227	SNP	42	2013-03-06	27.3	68.3	A C	24.3
1534	TTV-AMS-S1-01	A	G	869	0.155664	1227	SNP	42	2013-03-06	27.3	68.3	A G	24.3
1535	TTV-AMS-S1-01	A	T	869	0.107579	1227	SNP	42	2013-03-06	27.3	68.3	A T	24.3
1536	TTV-AMS-S1-01	G	A	871	0.070033	1228	SNP	42	2013-03-06	27.3	68.3	G A	24.3
1537	TTV-AMS-S1-01	T	C	873	0.361043	1227	SNP	42	2013-03-06	27.3	68.3	T C	24.3
1538	TTV-AMS-S1-01	T	G	873	0.07987	1227	SNP	42	2013-03-06	27.3	68.3	T G	24.3
1539	TTV-AMS-S1-01	A	C	877	0.533884	1210	SNP	42	2013-03-06	27.3	68.3	A C	24.3
1540	TTV-AMS-S1-01	A	G	877	0.242975	1210	SNP	42	2013-03-06	27.3	68.3	A G	24.3
1541	TTV-AMS-S1-01	A	C	878	0.065323	1240	SNP	42	2013-03-06	27.3	68.3	A C	24.3
1542	TTV-AMS-S1-01	G	C	888	0.125203	1230	SNP	42	2013-03-06	27.3	68.3	G C	24.3
1543	TTV-AMS-S1-01	A	G	889	0.389388	1225	SNP	42	2013-03-06	27.3	68.3	A G	24.3
1544	TTV-AMS-S1-01	G	A	913	0.526038	1325	SNP	42	2013-03-06	27.3	68.3	G A	24.3
1545	TTV-AMS-S1-01	G	C	916	0.216541	1330	SNP	42	2013-03-06	27.3	68.3	G C	24.3
1546	TTV-AMS-S1-01	A	C	922	0.620846	1324	SNP	42	2013-03-06	27.3	68.3	A C	24.3
1547	TTV-AMS-S1-01	A	G	926	0.060313	1343	SNP	42	2013-03-06	27.3	68.3	A G	24.3
1548	TTV-AMS-S1-01	C	A	934	0.441558	1386	SNP	42	2013-03-06	27.3	68.3	C A	24.3
1549	TTV-AMS-S1-01	C	G	934	0.101732	1386	SNP	42	2013-03-06	27.3	68.3	C G	24.3
1550	TTV-AMS-S1-01	A	G	935	0.197834	1385	SNP	42	2013-03-06	27.3	68.3	A G	24.3
1551	TTV-AMS-S1-01	C	G	954	0.71031	1581	SNP	42	2013-03-06	27.3	68.3	C G	24.3
1552	TTV-AMS-S1-01	A	C	1021	0.079114	1896	SNP	42	2013-03-06	27.3	68.3	A C	24.3
1553	TTV-AMS-S1-01	A	G	1021	0.091772	1896	SNP	42	2013-03-06	27.3	68.3	A G	24.3
1554	TTV-AMS-S1-01	A	G	1022	0.419779	1901	SNP	42	2013-03-06	27.3	68.3	A G	24.3
1555	TTV-AMS-S1-01	T	A	1023	0.108869	1883	SNP	42	2013-03-06	27.3	68.3	T A	24.3
1556	TTV-AMS-S1-01	C	A	1025	0.929474	1900	SNP	42	2013-03-06	27.3	68.3	C A	24.3
1557	TTV-AMS-S1-01	C	A	1040	0.085106	1880	SNP	42	2013-03-06	27.3	68.3	C A	24.3
1558	TTV-AMS-S1-01	C	T	1040	0.062766	1880	SNP	42	2013-03-06	27.3	68.3	C T	24.3
1559	TTV-AMS-S1-01	A	G	1045	0.560841	1808	SNP	42	2013-03-06	27.3	68.3	A G	24.3
1560	TTV-AMS-S1-01	C	G	1046	0.172642	1813	SNP	42	2013-03-06	27.3	68.3	C G	24.3
1561	TTV-AMS-S1-01	A	G	1048	0.564525	1759	SNP	42	2013-03-06	27.3	68.3	A G	24.3
1562	TTV-AMS-S1-01	A	G	1049	0.66436	1734	SNP	42	2013-03-06	27.3	68.3	A G	24.3
1563	TTV-AMS-S1-01	A	C	1051	0.260821	1802	SNP	42	2013-03-06	27.3	68.3	A C	24.3
1564	TTV-AMS-S1-01	A	G	1051	0.152053	1802	SNP	42	2013-03-06	27.3	68.3	A G	24.3
1565	TTV-AMS-S1-01	A	G	1055	0.087615	1849	SNP	42	2013-03-06	27.3	68.3	A G	24.3
1566	TTV-AMS-S1-01	A	C	1056	0.155949	1866	SNP	42	2013-03-06	27.3	68.3	A C	24.3
1567	TTV-AMS-S1-01	A	T	1056	0.178992	1866	SNP	42	2013-03-06	27.3	68.3	A T	24.3
1568	TTV-AMS-S1-01	A	C	1069	0.140869	1796	SNP	42	2013-03-06	27.3	68.3	A C	24.3
1569	TTV-AMS-S1-01	C	A	1070	0.43966	1765	SNP	42	2013-03-06	27.3	68.3	C A	24.3
1570	TTV-AMS-S1-01	C	G	1070	0.055524	1765	SNP	42	2013-03-06	27.3	68.3	C G	24.3
1571	TTV-AMS-S1-01	C	T	1070	0.057224	1765	SNP	42	2013-03-06	27.3	68.3	C T	24.3
1572	TTV-AMS-S1-01	C	G	1071	0.253129	1758	SNP	42	2013-03-06	27.3	68.3	C G	24.3
1573	TTV-AMS-S1-01	A	T	1075	0.06739	1751	SNP	42	2013-03-06	27.3	68.3	A T	24.3
1574	TTV-AMS-S1-01	C	A	1087	0.088774	1746	SNP	42	2013-03-06	27.3	68.3	C A	24.3
1575	TTV-AMS-S1-01	G	C	1090	0.21691	1715	SNP	42	2013-03-06	27.3	68.3	G C	24.3
1576	TTV-AMS-S1-01	C	A	1097	0.464115	1672	SNP	42	2013-03-06	27.3	68.3	C A	24.3
1577	TTV-AMS-S1-01	A	G	1108	0.082313	1470	SNP	42	2013-03-06	27.3	68.3	A G	24.3
1578	TTV-AMS-S1-01	A	T	1108	0.157823	1470	SNP	42	2013-03-06	27.3	68.3	A T	24.3
1579	TTV-AMS-S1-01	C	G	1109	0.426087	1380	SNP	42	2013-03-06	27.3	68.3	C G	24.3
1580	TTV-AMS-S1-01	C	A	1111	0.144487	1315	SNP	42	2013-03-06	27.3	68.3	C A	24.3
1581	TTV-AMS-S1-01	C	G	1111	0.806844	1315	SNP	42	2013-03-06	27.3	68.3	C G	24.3
1582	TTV-AMS-S1-01	A	G	1112	0.8605	1319	SNP	42	2013-03-06	27.3	68.3	A G	24.3
1583	TTV-AMS-S1-01	G	A	1114	0.603939	1371	SNP	42	2013-03-06	27.3	68.3	G A	24.3
1584	TTV-AMS-S1-01	A	G	1120	0.148893	1491	SNP	42	2013-03-06	27.3	68.3	A G	24.3
1585	TTV-AMS-S1-01	G	C	1125	0.064796	1497	SNP	42	2013-03-06	27.3	68.3	G C	24.3
1586	TTV-AMS-S1-01	A	C	1200	0.163522	1431	SNP	42	2013-03-06	27.3	68.3	A C	24.3
1587	TTV-AMS-S1-01	C	A	1210	0.242739	1446	SNP	42	2013-03-06	27.3	68.3	C A	24.3
1588	TTV-AMS-S1-01	C	G	1210	0.255187	1446	SNP	42	2013-03-06	27.3	68.3	C G	24.3
1589	TTV-AMS-S1-01	A	C	1211	0.137691	1438	SNP	42	2013-03-06	27.3	68.3	A C	24.3
1590	TTV-AMS-S1-01	A	G	1211	0.174548	1438	SNP	42	2013-03-06	27.3	68.3	A G	24.3
1591	TTV-AMS-S1-01	G	C	1231	0.58109	1449	SNP	42	2013-03-06	27.3	68.3	G C	24.3
1592	TTV-AMS-S1-01	T	C	1371	0.998908	2746	SNP	42	2013-03-06	27.3	68.3	T C	24.3
1593	TTV-AMS-S1-01	C	G	1587	0.091544	2578	SNP	42	2013-03-06	27.3	68.3	C G	24.3
1594	TTV-AMS-S1-01	C	G	1778	0.998143	2154	SNP	42	2013-03-06	27.3	68.3	C G	24.3
1595	TTV-AMS-S1-01	T	C	1872	0.120041	2899	SNP	42	2013-03-06	27.3	68.3	T C	24.3
1596	TTV-AMS-S1-01	A	C	2076	0.452797	2860	SNP	42	2013-03-06	27.3	68.3	A C	24.3
1597	TTV-AMS-S1-01	A	G	2097	0.528938	2730	SNP	42	2013-03-06	27.3	68.3	A G	24.3
1598	TTV-AMS-S1-01	G	A	2129	0.5	2772	SNP	42	2013-03-06	27.3	68.3	G A	24.3
1599	TTV-AMS-S1-01	C	G	2233	0.466758	2181	SNP	42	2013-03-06	27.3	68.3	C G	24.3
1600	TTV-AMS-S1-01	C	T	387	0.120448	2499	SNP	44	2014-06-16	28.6	69.6	C T	25.6
1601	TTV-AMS-S1-01	G	C	479	0.999604	2528	SNP	44	2014-06-16	28.6	69.6	G C	25.6
1602	TTV-AMS-S1-01	C	G	714	0.233035	3021	SNP	44	2014-06-16	28.6	69.6	C G	25.6
1603	TTV-AMS-S1-01	G	A	866	0.59685	2984	SNP	44	2014-06-16	28.6	69.6	G A	25.6
1604	TTV-AMS-S1-01	T	C	868	0.280355	2932	SNP	44	2014-06-16	28.6	69.6	T C	25.6
1605	TTV-AMS-S1-01	A	C	869	0.422267	2946	SNP	44	2014-06-16	28.6	69.6	A C	25.6
1606	TTV-AMS-S1-01	A	G	869	0.087576	2946	SNP	44	2014-06-16	28.6	69.6	A G	25.6
1607	TTV-AMS-S1-01	G	A	871	0.079019	2936	SNP	44	2014-06-16	28.6	69.6	G A	25.6
1608	TTV-AMS-S1-01	T	C	873	0.123722	2934	SNP	44	2014-06-16	28.6	69.6	T C	25.6
1609	TTV-AMS-S1-01	T	G	873	0.302318	2934	SNP	44	2014-06-16	28.6	69.6	T G	25.6
1610	TTV-AMS-S1-01	A	C	877	0.12726	2931	SNP	44	2014-06-16	28.6	69.6	A C	25.6
1611	TTV-AMS-S1-01	A	G	877	0.872057	2931	SNP	44	2014-06-16	28.6	69.6	A G	25.6
1612	TTV-AMS-S1-01	G	C	886	0.316986	3079	SNP	44	2014-06-16	28.6	69.6	G C	25.6
1613	TTV-AMS-S1-01	G	C	888	0.345352	3023	SNP	44	2014-06-16	28.6	69.6	G C	25.6
1614	TTV-AMS-S1-01	A	G	889	0.125497	3020	SNP	44	2014-06-16	28.6	69.6	A G	25.6
1615	TTV-AMS-S1-01	T	C	900	0.114785	3145	SNP	44	2014-06-16	28.6	69.6	T C	25.6
1616	TTV-AMS-S1-01	G	A	913	0.421735	3239	SNP	44	2014-06-16	28.6	69.6	G A	25.6
1617	TTV-AMS-S1-01	G	C	916	0.132075	3233	SNP	44	2014-06-16	28.6	69.6	G C	25.6
1618	TTV-AMS-S1-01	C	G	918	0.14426	3258	SNP	44	2014-06-16	28.6	69.6	C G	25.6
1619	TTV-AMS-S1-01	A	C	922	0.855181	3204	SNP	44	2014-06-16	28.6	69.6	A C	25.6
1620	TTV-AMS-S1-01	C	A	934	0.482346	3257	SNP	44	2014-06-16	28.6	69.6	C A	25.6
1621	TTV-AMS-S1-01	A	G	935	0.420907	3262	SNP	44	2014-06-16	28.6	69.6	A G	25.6
1622	TTV-AMS-S1-01	C	G	954	0.845148	3442	SNP	44	2014-06-16	28.6	69.6	C G	25.6
1623	TTV-AMS-S1-01	C	G	959	0.113736	3429	SNP	44	2014-06-16	28.6	69.6	C G	25.6
1624	TTV-AMS-S1-01	T	C	999	0.103285	3592	SNP	44	2014-06-16	28.6	69.6	T C	25.6
1625	TTV-AMS-S1-01	A	C	1021	0.091157	3664	SNP	44	2014-06-16	28.6	69.6	A C	25.6
1626	TTV-AMS-S1-01	A	G	1022	0.100988	3644	SNP	44	2014-06-16	28.6	69.6	A G	25.6
1627	TTV-AMS-S1-01	T	A	1023	0.371177	3629	SNP	44	2014-06-16	28.6	69.6	T A	25.6
1628	TTV-AMS-S1-01	C	A	1025	0.62531	3627	SNP	44	2014-06-16	28.6	69.6	C A	25.6
1629	TTV-AMS-S1-01	C	G	1027	0.095092	3586	SNP	44	2014-06-16	28.6	69.6	C G	25.6
1630	TTV-AMS-S1-01	C	G	1040	0.094405	3485	SNP	44	2014-06-16	28.6	69.6	C G	25.6
1631	TTV-AMS-S1-01	C	T	1040	0.052511	3485	SNP	44	2014-06-16	28.6	69.6	C T	25.6
1632	TTV-AMS-S1-01	A	G	1045	0.648708	3211	SNP	44	2014-06-16	28.6	69.6	A G	25.6
1633	TTV-AMS-S1-01	C	G	1046	0.606776	3217	SNP	44	2014-06-16	28.6	69.6	C G	25.6
1634	TTV-AMS-S1-01	A	G	1048	0.207577	3194	SNP	44	2014-06-16	28.6	69.6	A G	25.6
1635	TTV-AMS-S1-01	A	G	1049	0.248596	3206	SNP	44	2014-06-16	28.6	69.6	A G	25.6
1636	TTV-AMS-S1-01	A	C	1051	0.123602	3220	SNP	44	2014-06-16	28.6	69.6	A C	25.6
1637	TTV-AMS-S1-01	A	G	1051	0.186957	3220	SNP	44	2014-06-16	28.6	69.6	A G	25.6
1638	TTV-AMS-S1-01	A	T	1051	0.36087	3220	SNP	44	2014-06-16	28.6	69.6	A T	25.6
1639	TTV-AMS-S1-01	A	C	1056	0.110285	3364	SNP	44	2014-06-16	28.6	69.6	A C	25.6
1640	TTV-AMS-S1-01	A	T	1056	0.618906	3364	SNP	44	2014-06-16	28.6	69.6	A T	25.6
1641	TTV-AMS-S1-01	A	C	1069	0.110574	3310	SNP	44	2014-06-16	28.6	69.6	A C	25.6
1642	TTV-AMS-S1-01	A	T	1069	0.119335	3310	SNP	44	2014-06-16	28.6	69.6	A T	25.6
1643	TTV-AMS-S1-01	C	A	1070	0.796933	3260	SNP	44	2014-06-16	28.6	69.6	C A	25.6
1644	TTV-AMS-S1-01	C	G	1070	0.085583	3260	SNP	44	2014-06-16	28.6	69.6	C G	25.6
1645	TTV-AMS-S1-01	C	G	1071	0.075633	3279	SNP	44	2014-06-16	28.6	69.6	C G	25.6
1646	TTV-AMS-S1-01	A	G	1075	0.380081	3223	SNP	44	2014-06-16	28.6	69.6	A G	25.6
1647	TTV-AMS-S1-01	C	A	1097	0.489551	3254	SNP	44	2014-06-16	28.6	69.6	C A	25.6
1648	TTV-AMS-S1-01	A	T	1108	0.58055	2725	SNP	44	2014-06-16	28.6	69.6	A T	25.6
1649	TTV-AMS-S1-01	C	G	1109	0.159193	2676	SNP	44	2014-06-16	28.6	69.6	C G	25.6
1650	TTV-AMS-S1-01	C	A	1111	0.430615	2587	SNP	44	2014-06-16	28.6	69.6	C A	25.6
1651	TTV-AMS-S1-01	C	G	1111	0.516042	2587	SNP	44	2014-06-16	28.6	69.6	C G	25.6
1652	TTV-AMS-S1-01	A	C	1112	0.071263	2596	SNP	44	2014-06-16	28.6	69.6	A C	25.6
1653	TTV-AMS-S1-01	A	G	1112	0.815871	2596	SNP	44	2014-06-16	28.6	69.6	A G	25.6
1654	TTV-AMS-S1-01	G	A	1114	0.833584	2662	SNP	44	2014-06-16	28.6	69.6	G A	25.6
1655	TTV-AMS-S1-01	A	G	1120	0.30633	3049	SNP	44	2014-06-16	28.6	69.6	A G	25.6
1656	TTV-AMS-S1-01	C	G	1121	0.187135	3078	SNP	44	2014-06-16	28.6	69.6	C G	25.6
1657	TTV-AMS-S1-01	G	C	1125	0.069738	3126	SNP	44	2014-06-16	28.6	69.6	G C	25.6
1658	TTV-AMS-S1-01	A	C	1200	0.552355	3333	SNP	44	2014-06-16	28.6	69.6	A C	25.6
1659	TTV-AMS-S1-01	C	A	1210	0.744412	3400	SNP	44	2014-06-16	28.6	69.6	C A	25.6
1660	TTV-AMS-S1-01	A	C	1211	0.219871	3402	SNP	44	2014-06-16	28.6	69.6	A C	25.6
1661	TTV-AMS-S1-01	G	C	1231	0.3327	3159	SNP	44	2014-06-16	28.6	69.6	G C	25.6
1662	TTV-AMS-S1-01	T	C	1371	0.998932	3746	SNP	44	2014-06-16	28.6	69.6	T C	25.6
1663	TTV-AMS-S1-01	C	G	1778	0.999312	2905	SNP	44	2014-06-16	28.6	69.6	C G	25.6
1664	TTV-AMS-S1-01	G	A	1836	0.116939	3241	SNP	44	2014-06-16	28.6	69.6	G A	25.6
1665	TTV-AMS-S1-01	T	C	1872	0.165918	3339	SNP	44	2014-06-16	28.6	69.6	T C	25.6
1666	TTV-AMS-S1-01	A	C	2076	0.6419	3432	SNP	44	2014-06-16	28.6	69.6	A C	25.6
1667	TTV-AMS-S1-01	A	G	2097	0.309216	3331	SNP	44	2014-06-16	28.6	69.6	A G	25.6
1668	TTV-AMS-S1-01	G	A	2129	0.140889	3194	SNP	44	2014-06-16	28.6	69.6	G A	25.6
1669	TTV-AMS-S1-01	C	G	2233	0.324362	2155	SNP	44	2014-06-16	28.6	69.6	C G	25.6
1670	TTV-AMS-S1-01	C	A	2242	0.321942	2224	SNP	44	2014-06-16	28.6	69.6	C A	25.6
1671	TTV-AMS-S1-01	G	A	2246	0.105612	2263	SNP	44	2014-06-16	28.6	69.6	G A	25.6
1672	TTV-AMS-S1-01	G	C	479	0.998913	1840	SNP	47	2015-12-17	30.1	71.1	G C	27.1
1673	TTV-AMS-S1-01	G	A	681	0.104722	2139	SNP	47	2015-12-17	30.1	71.1	G A	27.1
1674	TTV-AMS-S1-01	C	G	714	0.295952	2149	SNP	47	2015-12-17	30.1	71.1	C G	27.1
1675	TTV-AMS-S1-01	G	A	866	0.323455	2362	SNP	47	2015-12-17	30.1	71.1	G A	27.1
1676	TTV-AMS-S1-01	G	C	866	0.154107	2362	SNP	47	2015-12-17	30.1	71.1	G C	27.1
1677	TTV-AMS-S1-01	T	C	868	0.407152	2321	SNP	47	2015-12-17	30.1	71.1	T C	27.1
1678	TTV-AMS-S1-01	A	G	869	0.237829	2321	SNP	47	2015-12-17	30.1	71.1	A G	27.1
1679	TTV-AMS-S1-01	A	T	869	0.084877	2321	SNP	47	2015-12-17	30.1	71.1	A T	27.1
1680	TTV-AMS-S1-01	G	A	871	0.225792	2303	SNP	47	2015-12-17	30.1	71.1	G A	27.1
1681	TTV-AMS-S1-01	T	C	873	0.191757	2305	SNP	47	2015-12-17	30.1	71.1	T C	27.1
1682	TTV-AMS-S1-01	A	C	877	0.277508	2263	SNP	47	2015-12-17	30.1	71.1	A C	27.1
1683	TTV-AMS-S1-01	A	G	877	0.565621	2263	SNP	47	2015-12-17	30.1	71.1	A G	27.1
1684	TTV-AMS-S1-01	A	T	879	0.084525	2307	SNP	47	2015-12-17	30.1	71.1	A T	27.1
1685	TTV-AMS-S1-01	G	C	888	0.398335	2282	SNP	47	2015-12-17	30.1	71.1	G C	27.1
1686	TTV-AMS-S1-01	G	T	888	0.095092	2282	SNP	47	2015-12-17	30.1	71.1	G T	27.1
1687	TTV-AMS-S1-01	A	G	889	0.094571	2284	SNP	47	2015-12-17	30.1	71.1	A G	27.1
1688	TTV-AMS-S1-01	T	C	900	0.215914	2325	SNP	47	2015-12-17	30.1	71.1	T C	27.1
1689	TTV-AMS-S1-01	G	A	913	0.500617	2431	SNP	47	2015-12-17	30.1	71.1	G A	27.1
1690	TTV-AMS-S1-01	G	C	916	0.210244	2421	SNP	47	2015-12-17	30.1	71.1	G C	27.1
1691	TTV-AMS-S1-01	C	G	918	0.280917	2442	SNP	47	2015-12-17	30.1	71.1	C G	27.1
1692	TTV-AMS-S1-01	A	C	922	0.773795	2427	SNP	47	2015-12-17	30.1	71.1	A C	27.1
1693	TTV-AMS-S1-01	C	A	934	0.204693	2472	SNP	47	2015-12-17	30.1	71.1	C A	27.1
1694	TTV-AMS-S1-01	A	G	935	0.503851	2467	SNP	47	2015-12-17	30.1	71.1	A G	27.1
1695	TTV-AMS-S1-01	C	G	954	0.700931	2578	SNP	47	2015-12-17	30.1	71.1	C G	27.1
1696	TTV-AMS-S1-01	C	G	959	0.115744	2566	SNP	47	2015-12-17	30.1	71.1	C G	27.1
1697	TTV-AMS-S1-01	T	C	999	0.106026	2622	SNP	47	2015-12-17	30.1	71.1	T C	27.1
1698	TTV-AMS-S1-01	A	G	1022	0.196497	2626	SNP	47	2015-12-17	30.1	71.1	A G	27.1
1699	TTV-AMS-S1-01	T	A	1023	0.158925	2605	SNP	47	2015-12-17	30.1	71.1	T A	27.1
1700	TTV-AMS-S1-01	C	A	1025	0.997312	2604	SNP	47	2015-12-17	30.1	71.1	C A	27.1
1701	TTV-AMS-S1-01	C	G	1027	0.077685	2626	SNP	47	2015-12-17	30.1	71.1	C G	27.1
1702	TTV-AMS-S1-01	A	G	1039	0.102677	2503	SNP	47	2015-12-17	30.1	71.1	A G	27.1
1703	TTV-AMS-S1-01	C	A	1040	0.185066	2491	SNP	47	2015-12-17	30.1	71.1	C A	27.1
1704	TTV-AMS-S1-01	A	G	1045	0.405803	2378	SNP	47	2015-12-17	30.1	71.1	A G	27.1
1705	TTV-AMS-S1-01	A	T	1045	0.187132	2378	SNP	47	2015-12-17	30.1	71.1	A T	27.1
1706	TTV-AMS-S1-01	C	A	1046	0.207302	2383	SNP	47	2015-12-17	30.1	71.1	C A	27.1
1707	TTV-AMS-S1-01	C	G	1046	0.196811	2383	SNP	47	2015-12-17	30.1	71.1	C G	27.1
1708	TTV-AMS-S1-01	A	G	1048	0.511558	2336	SNP	47	2015-12-17	30.1	71.1	A G	27.1
1709	TTV-AMS-S1-01	A	C	1049	0.10296	2331	SNP	47	2015-12-17	30.1	71.1	A C	27.1
1710	TTV-AMS-S1-01	A	G	1049	0.407979	2331	SNP	47	2015-12-17	30.1	71.1	A G	27.1
1711	TTV-AMS-S1-01	A	C	1051	0.338022	2417	SNP	47	2015-12-17	30.1	71.1	A C	27.1
1712	TTV-AMS-S1-01	A	G	1051	0.177079	2417	SNP	47	2015-12-17	30.1	71.1	A G	27.1
1713	TTV-AMS-S1-01	A	C	1056	0.126237	2527	SNP	47	2015-12-17	30.1	71.1	A C	27.1
1714	TTV-AMS-S1-01	A	T	1056	0.408389	2527	SNP	47	2015-12-17	30.1	71.1	A T	27.1
1715	TTV-AMS-S1-01	A	C	1069	0.18014	2437	SNP	47	2015-12-17	30.1	71.1	A C	27.1
1716	TTV-AMS-S1-01	A	T	1069	0.183422	2437	SNP	47	2015-12-17	30.1	71.1	A T	27.1
1717	TTV-AMS-S1-01	C	A	1070	0.575628	2347	SNP	47	2015-12-17	30.1	71.1	C A	27.1
1718	TTV-AMS-S1-01	C	G	1070	0.052407	2347	SNP	47	2015-12-17	30.1	71.1	C G	27.1
1719	TTV-AMS-S1-01	C	T	1070	0.147848	2347	SNP	47	2015-12-17	30.1	71.1	C T	27.1
1720	TTV-AMS-S1-01	C	A	1071	0.090948	2353	SNP	47	2015-12-17	30.1	71.1	C A	27.1
1721	TTV-AMS-S1-01	C	G	1071	0.328092	2353	SNP	47	2015-12-17	30.1	71.1	C G	27.1
1722	TTV-AMS-S1-01	C	A	1087	0.15136	2537	SNP	47	2015-12-17	30.1	71.1	C A	27.1
1723	TTV-AMS-S1-01	G	C	1090	0.206073	2470	SNP	47	2015-12-17	30.1	71.1	G C	27.1
1724	TTV-AMS-S1-01	C	A	1097	0.616495	2425	SNP	47	2015-12-17	30.1	71.1	C A	27.1
1725	TTV-AMS-S1-01	A	G	1108	0.151229	2116	SNP	47	2015-12-17	30.1	71.1	A G	27.1
1726	TTV-AMS-S1-01	A	T	1108	0.352552	2116	SNP	47	2015-12-17	30.1	71.1	A T	27.1
1727	TTV-AMS-S1-01	C	G	1109	0.352099	2025	SNP	47	2015-12-17	30.1	71.1	C G	27.1
1728	TTV-AMS-S1-01	C	A	1111	0.1615	2000	SNP	47	2015-12-17	30.1	71.1	C A	27.1
1729	TTV-AMS-S1-01	C	G	1111	0.838	2000	SNP	47	2015-12-17	30.1	71.1	C G	27.1
1730	TTV-AMS-S1-01	A	G	1112	0.711376	2013	SNP	47	2015-12-17	30.1	71.1	A G	27.1
1731	TTV-AMS-S1-01	G	A	1114	0.749515	2060	SNP	47	2015-12-17	30.1	71.1	G A	27.1
1732	TTV-AMS-S1-01	A	G	1120	0.151209	2275	SNP	47	2015-12-17	30.1	71.1	A G	27.1
1733	TTV-AMS-S1-01	C	G	1121	0.38284	2296	SNP	47	2015-12-17	30.1	71.1	C G	27.1
1734	TTV-AMS-S1-01	G	C	1198	0.143967	2445	SNP	47	2015-12-17	30.1	71.1	G C	27.1
1735	TTV-AMS-S1-01	A	C	1200	0.184634	2421	SNP	47	2015-12-17	30.1	71.1	A C	27.1
1736	TTV-AMS-S1-01	C	A	1210	0.329689	2378	SNP	47	2015-12-17	30.1	71.1	C A	27.1
1737	TTV-AMS-S1-01	C	G	1210	0.123213	2378	SNP	47	2015-12-17	30.1	71.1	C G	27.1
1738	TTV-AMS-S1-01	A	C	1211	0.326712	2366	SNP	47	2015-12-17	30.1	71.1	A C	27.1
1739	TTV-AMS-S1-01	A	G	1211	0.121724	2366	SNP	47	2015-12-17	30.1	71.1	A G	27.1
1740	TTV-AMS-S1-01	G	C	1231	0.487674	2231	SNP	47	2015-12-17	30.1	71.1	G C	27.1
1741	TTV-AMS-S1-01	T	C	1371	0.999211	2534	SNP	47	2015-12-17	30.1	71.1	T C	27.1
1742	TTV-AMS-S1-01	C	G	1587	0.16915	2282	SNP	47	2015-12-17	30.1	71.1	C G	27.1
1743	TTV-AMS-S1-01	G	C	1630	0.10664	2485	SNP	47	2015-12-17	30.1	71.1	G C	27.1
1744	TTV-AMS-S1-01	C	G	1778	0.999084	2184	SNP	47	2015-12-17	30.1	71.1	C G	27.1
1745	TTV-AMS-S1-01	T	C	1872	0.270859	2481	SNP	47	2015-12-17	30.1	71.1	T C	27.1
1746	TTV-AMS-S1-01	A	C	2076	0.220353	2496	SNP	47	2015-12-17	30.1	71.1	A C	27.1
1747	TTV-AMS-S1-01	A	G	2097	0.759551	2408	SNP	47	2015-12-17	30.1	71.1	A G	27.1
1748	TTV-AMS-S1-01	G	A	2129	0.766153	2399	SNP	47	2015-12-17	30.1	71.1	G A	27.1
1749	TTV-AMS-S1-01	C	T	201	0.059259	270	SNP	48	2016-06-23	30.6	71.6	C T	27.6
1750	TTV-AMS-S1-01	G	C	479	1	778	SNP	48	2016-06-23	30.6	71.6	G C	27.6
1751	TTV-AMS-S1-01	G	A	681	0.148358	883	SNP	48	2016-06-23	30.6	71.6	G A	27.6
1752	TTV-AMS-S1-01	C	G	714	0.444809	915	SNP	48	2016-06-23	30.6	71.6	C G	27.6
1753	TTV-AMS-S1-01	G	A	866	0.272727	924	SNP	48	2016-06-23	30.6	71.6	G A	27.6
1754	TTV-AMS-S1-01	G	C	866	0.32684	924	SNP	48	2016-06-23	30.6	71.6	G C	27.6
1755	TTV-AMS-S1-01	A	C	869	0.309152	896	SNP	48	2016-06-23	30.6	71.6	A C	27.6
1756	TTV-AMS-S1-01	A	G	869	0.189732	896	SNP	48	2016-06-23	30.6	71.6	A G	27.6
1757	TTV-AMS-S1-01	A	T	869	0.291295	896	SNP	48	2016-06-23	30.6	71.6	A T	27.6
1758	TTV-AMS-S1-01	G	A	871	0.132435	891	SNP	48	2016-06-23	30.6	71.6	G A	27.6
1759	TTV-AMS-S1-01	T	A	873	0.248594	889	SNP	48	2016-06-23	30.6	71.6	T A	27.6
1760	TTV-AMS-S1-01	T	C	873	0.31721	889	SNP	48	2016-06-23	30.6	71.6	T C	27.6
1761	TTV-AMS-S1-01	T	G	873	0.130484	889	SNP	48	2016-06-23	30.6	71.6	T G	27.6
1762	TTV-AMS-S1-01	A	C	877	0.257848	892	SNP	48	2016-06-23	30.6	71.6	A C	27.6
1763	TTV-AMS-S1-01	A	G	877	0.272422	892	SNP	48	2016-06-23	30.6	71.6	A G	27.6
1764	TTV-AMS-S1-01	A	C	878	0.286498	911	SNP	48	2016-06-23	30.6	71.6	A C	27.6
1765	TTV-AMS-S1-01	G	C	886	0.131522	920	SNP	48	2016-06-23	30.6	71.6	G C	27.6
1766	TTV-AMS-S1-01	A	C	887	0.101111	900	SNP	48	2016-06-23	30.6	71.6	A C	27.6
1767	TTV-AMS-S1-01	G	A	888	0.096133	905	SNP	48	2016-06-23	30.6	71.6	G A	27.6
1768	TTV-AMS-S1-01	G	C	888	0.352486	905	SNP	48	2016-06-23	30.6	71.6	G C	27.6
1769	TTV-AMS-S1-01	A	G	889	0.168817	930	SNP	48	2016-06-23	30.6	71.6	A G	27.6
1770	TTV-AMS-S1-01	G	A	913	0.20201	995	SNP	48	2016-06-23	30.6	71.6	G A	27.6
1771	TTV-AMS-S1-01	G	C	916	0.330972	988	SNP	48	2016-06-23	30.6	71.6	G C	27.6
1772	TTV-AMS-S1-01	A	C	922	0.450961	989	SNP	48	2016-06-23	30.6	71.6	A C	27.6
1773	TTV-AMS-S1-01	A	G	922	0.094034	989	SNP	48	2016-06-23	30.6	71.6	A G	27.6
1774	TTV-AMS-S1-01	C	A	934	0.637638	999	SNP	48	2016-06-23	30.6	71.6	C A	27.6
1775	TTV-AMS-S1-01	C	G	954	0.36	1025	SNP	48	2016-06-23	30.6	71.6	C G	27.6
1776	TTV-AMS-S1-01	A	G	1022	0.349372	956	SNP	48	2016-06-23	30.6	71.6	A G	27.6
1777	TTV-AMS-S1-01	T	A	1023	0.416578	941	SNP	48	2016-06-23	30.6	71.6	T A	27.6
1778	TTV-AMS-S1-01	A	G	1024	0.121148	941	SNP	48	2016-06-23	30.6	71.6	A G	27.6
1779	TTV-AMS-S1-01	C	A	1025	0.766492	955	SNP	48	2016-06-23	30.6	71.6	C A	27.6
1780	TTV-AMS-S1-01	C	G	1027	0.101042	960	SNP	48	2016-06-23	30.6	71.6	C G	27.6
1781	TTV-AMS-S1-01	C	G	1040	0.059848	919	SNP	48	2016-06-23	30.6	71.6	C G	27.6
1782	TTV-AMS-S1-01	C	T	1040	0.253536	919	SNP	48	2016-06-23	30.6	71.6	C T	27.6
1783	TTV-AMS-S1-01	A	G	1045	0.181818	891	SNP	48	2016-06-23	30.6	71.6	A G	27.6
1784	TTV-AMS-S1-01	C	A	1046	0.051168	899	SNP	48	2016-06-23	30.6	71.6	C A	27.6
1785	TTV-AMS-S1-01	C	G	1046	0.229143	899	SNP	48	2016-06-23	30.6	71.6	C G	27.6
1786	TTV-AMS-S1-01	A	G	1048	0.635831	854	SNP	48	2016-06-23	30.6	71.6	A G	27.6
1787	TTV-AMS-S1-01	A	G	1049	0.429078	846	SNP	48	2016-06-23	30.6	71.6	A G	27.6
1788	TTV-AMS-S1-01	A	C	1051	0.221704	857	SNP	48	2016-06-23	30.6	71.6	A C	27.6
1789	TTV-AMS-S1-01	A	G	1051	0.11902	857	SNP	48	2016-06-23	30.6	71.6	A G	27.6
1790	TTV-AMS-S1-01	A	T	1051	0.234539	857	SNP	48	2016-06-23	30.6	71.6	A T	27.6
1791	TTV-AMS-S1-01	A	C	1054	0.170311	869	SNP	48	2016-06-23	30.6	71.6	A C	27.6
1792	TTV-AMS-S1-01	A	C	1056	0.319149	893	SNP	48	2016-06-23	30.6	71.6	A C	27.6
1793	TTV-AMS-S1-01	A	T	1056	0.279955	893	SNP	48	2016-06-23	30.6	71.6	A T	27.6
1794	TTV-AMS-S1-01	C	A	1070	0.402395	835	SNP	48	2016-06-23	30.6	71.6	C A	27.6
1795	TTV-AMS-S1-01	C	G	1070	0.256287	835	SNP	48	2016-06-23	30.6	71.6	C G	27.6
1796	TTV-AMS-S1-01	C	A	1071	0.110837	812	SNP	48	2016-06-23	30.6	71.6	C A	27.6
1797	TTV-AMS-S1-01	C	G	1071	0.435961	812	SNP	48	2016-06-23	30.6	71.6	C G	27.6
1798	TTV-AMS-S1-01	G	A	1073	0.245487	831	SNP	48	2016-06-23	30.6	71.6	G A	27.6
1799	TTV-AMS-S1-01	A	G	1075	0.137848	827	SNP	48	2016-06-23	30.6	71.6	A G	27.6
1800	TTV-AMS-S1-01	C	A	1087	0.156177	858	SNP	48	2016-06-23	30.6	71.6	C A	27.6
1801	TTV-AMS-S1-01	A	G	1088	0.15493	852	SNP	48	2016-06-23	30.6	71.6	A G	27.6
1802	TTV-AMS-S1-01	G	C	1090	0.430588	850	SNP	48	2016-06-23	30.6	71.6	G C	27.6
1803	TTV-AMS-S1-01	C	A	1097	0.20739	839	SNP	48	2016-06-23	30.6	71.6	C A	27.6
1804	TTV-AMS-S1-01	C	T	1097	0.212157	839	SNP	48	2016-06-23	30.6	71.6	C T	27.6
1805	TTV-AMS-S1-01	A	G	1108	0.144531	768	SNP	48	2016-06-23	30.6	71.6	A G	27.6
1806	TTV-AMS-S1-01	A	T	1108	0.1875	768	SNP	48	2016-06-23	30.6	71.6	A T	27.6
1807	TTV-AMS-S1-01	C	G	1109	0.495212	731	SNP	48	2016-06-23	30.6	71.6	C G	27.6
1808	TTV-AMS-S1-01	C	A	1111	0.158621	725	SNP	48	2016-06-23	30.6	71.6	C A	27.6
1809	TTV-AMS-S1-01	C	G	1111	0.788966	725	SNP	48	2016-06-23	30.6	71.6	C G	27.6
1810	TTV-AMS-S1-01	A	G	1112	0.807163	726	SNP	48	2016-06-23	30.6	71.6	A G	27.6
1811	TTV-AMS-S1-01	G	A	1114	0.602922	753	SNP	48	2016-06-23	30.6	71.6	G A	27.6
1812	TTV-AMS-S1-01	G	T	1115	0.174745	784	SNP	48	2016-06-23	30.6	71.6	G T	27.6
1813	TTV-AMS-S1-01	G	C	1117	0.175573	786	SNP	48	2016-06-23	30.6	71.6	G C	27.6
1814	TTV-AMS-S1-01	A	C	1120	0.143692	856	SNP	48	2016-06-23	30.6	71.6	A C	27.6
1815	TTV-AMS-S1-01	G	C	1125	0.299312	872	SNP	48	2016-06-23	30.6	71.6	G C	27.6
1816	TTV-AMS-S1-01	G	C	1198	0.31068	927	SNP	48	2016-06-23	30.6	71.6	G C	27.6
1817	TTV-AMS-S1-01	A	C	1200	0.183784	925	SNP	48	2016-06-23	30.6	71.6	A C	27.6
1818	TTV-AMS-S1-01	C	A	1210	0.375401	935	SNP	48	2016-06-23	30.6	71.6	C A	27.6
1819	TTV-AMS-S1-01	C	G	1210	0.426738	935	SNP	48	2016-06-23	30.6	71.6	C G	27.6
1820	TTV-AMS-S1-01	A	G	1211	0.135338	931	SNP	48	2016-06-23	30.6	71.6	A G	27.6
1821	TTV-AMS-S1-01	G	C	1231	0.488864	898	SNP	48	2016-06-23	30.6	71.6	G C	27.6
1822	TTV-AMS-S1-01	G	T	1282	0.050717	907	SNP	48	2016-06-23	30.6	71.6	G T	27.6
1823	TTV-AMS-S1-01	T	C	1371	0.998082	1043	SNP	48	2016-06-23	30.6	71.6	T C	27.6
1824	TTV-AMS-S1-01	C	G	1778	1	797	SNP	48	2016-06-23	30.6	71.6	C G	27.6
1825	TTV-AMS-S1-01	G	A	1836	0.169213	851	SNP	48	2016-06-23	30.6	71.6	G A	27.6
1826	TTV-AMS-S1-01	T	C	1872	0.443396	848	SNP	48	2016-06-23	30.6	71.6	T C	27.6
1827	TTV-AMS-S1-01	A	C	2076	0.376975	886	SNP	48	2016-06-23	30.6	71.6	A C	27.6
1828	TTV-AMS-S1-01	A	G	2097	0.512083	869	SNP	48	2016-06-23	30.6	71.6	A G	27.6
1829	TTV-AMS-S1-01	G	A	2129	0.491587	832	SNP	48	2016-06-23	30.6	71.6	G A	27.6
1830	TTV-AMS-S1-01	C	T	201	0.078652	89	SNP	49	2016-12-15	31.1	72.1	C T	28.1
1831	TTV-AMS-S1-01	G	C	479	0.996212	264	SNP	49	2016-12-15	31.1	72.1	G C	28.1
1832	TTV-AMS-S1-01	C	G	714	0.197719	263	SNP	49	2016-12-15	31.1	72.1	C G	28.1
1833	TTV-AMS-S1-01	G	A	866	0.28882	322	SNP	49	2016-12-15	31.1	72.1	G A	28.1
1834	TTV-AMS-S1-01	G	C	866	0.304348	322	SNP	49	2016-12-15	31.1	72.1	G C	28.1
1835	TTV-AMS-S1-01	T	C	868	0.26183	317	SNP	49	2016-12-15	31.1	72.1	T C	28.1
1836	TTV-AMS-S1-01	A	C	869	0.246057	317	SNP	49	2016-12-15	31.1	72.1	A C	28.1
1837	TTV-AMS-S1-01	T	C	873	0.158576	309	SNP	49	2016-12-15	31.1	72.1	T C	28.1
1838	TTV-AMS-S1-01	T	G	873	0.142395	309	SNP	49	2016-12-15	31.1	72.1	T G	28.1
1839	TTV-AMS-S1-01	A	C	877	0.657718	298	SNP	49	2016-12-15	31.1	72.1	A C	28.1
1840	TTV-AMS-S1-01	A	G	877	0.342282	298	SNP	49	2016-12-15	31.1	72.1	A G	28.1
1841	TTV-AMS-S1-01	G	C	886	0.192691	301	SNP	49	2016-12-15	31.1	72.1	G C	28.1
1842	TTV-AMS-S1-01	A	C	887	0.196552	290	SNP	49	2016-12-15	31.1	72.1	A C	28.1
1843	TTV-AMS-S1-01	G	A	888	0.140893	291	SNP	49	2016-12-15	31.1	72.1	G A	28.1
1844	TTV-AMS-S1-01	G	C	888	0.237113	291	SNP	49	2016-12-15	31.1	72.1	G C	28.1
1845	TTV-AMS-S1-01	A	G	889	0.117057	299	SNP	49	2016-12-15	31.1	72.1	A G	28.1
1846	TTV-AMS-S1-01	T	C	900	0.156352	307	SNP	49	2016-12-15	31.1	72.1	T C	28.1
1847	TTV-AMS-S1-01	G	A	913	0.374194	310	SNP	49	2016-12-15	31.1	72.1	G A	28.1
1848	TTV-AMS-S1-01	G	C	916	0.451923	312	SNP	49	2016-12-15	31.1	72.1	G C	28.1
1849	TTV-AMS-S1-01	A	C	922	0.541254	303	SNP	49	2016-12-15	31.1	72.1	A C	28.1
1850	TTV-AMS-S1-01	A	G	922	0.178218	303	SNP	49	2016-12-15	31.1	72.1	A G	28.1
1851	TTV-AMS-S1-01	A	G	923	0.050167	299	SNP	49	2016-12-15	31.1	72.1	A G	28.1
1852	TTV-AMS-S1-01	A	G	926	0.150327	306	SNP	49	2016-12-15	31.1	72.1	A G	28.1
1853	TTV-AMS-S1-01	C	A	934	0.375	312	SNP	49	2016-12-15	31.1	72.1	C A	28.1
1854	TTV-AMS-S1-01	A	G	935	0.322684	313	SNP	49	2016-12-15	31.1	72.1	A G	28.1
1855	TTV-AMS-S1-01	C	G	954	0.652439	328	SNP	49	2016-12-15	31.1	72.1	C G	28.1
1856	TTV-AMS-S1-01	C	G	959	0.208723	321	SNP	49	2016-12-15	31.1	72.1	C G	28.1
1857	TTV-AMS-S1-01	T	C	999	0.084084	333	SNP	49	2016-12-15	31.1	72.1	T C	28.1
1858	TTV-AMS-S1-01	A	G	1022	0.115044	339	SNP	49	2016-12-15	31.1	72.1	A G	28.1
1859	TTV-AMS-S1-01	T	A	1023	0.230769	338	SNP	49	2016-12-15	31.1	72.1	T A	28.1
1860	TTV-AMS-S1-01	A	C	1024	0.059524	336	SNP	49	2016-12-15	31.1	72.1	A C	28.1
1861	TTV-AMS-S1-01	C	A	1025	0.824926	337	SNP	49	2016-12-15	31.1	72.1	C A	28.1
1862	TTV-AMS-S1-01	C	G	1027	0.084084	333	SNP	49	2016-12-15	31.1	72.1	C G	28.1
1863	TTV-AMS-S1-01	C	A	1040	0.072555	317	SNP	49	2016-12-15	31.1	72.1	C A	28.1
1864	TTV-AMS-S1-01	C	T	1040	0.100946	317	SNP	49	2016-12-15	31.1	72.1	C T	28.1
1865	TTV-AMS-S1-01	A	G	1045	0.377049	305	SNP	49	2016-12-15	31.1	72.1	A G	28.1
1866	TTV-AMS-S1-01	C	A	1046	0.142857	308	SNP	49	2016-12-15	31.1	72.1	C A	28.1
1867	TTV-AMS-S1-01	C	G	1046	0.292208	308	SNP	49	2016-12-15	31.1	72.1	C G	28.1
1868	TTV-AMS-S1-01	A	G	1048	0.108626	313	SNP	49	2016-12-15	31.1	72.1	A G	28.1
1869	TTV-AMS-S1-01	A	G	1049	0.273016	315	SNP	49	2016-12-15	31.1	72.1	A G	28.1
1870	TTV-AMS-S1-01	A	C	1051	0.053459	318	SNP	49	2016-12-15	31.1	72.1	A C	28.1
1871	TTV-AMS-S1-01	A	G	1051	0.283019	318	SNP	49	2016-12-15	31.1	72.1	A G	28.1
1872	TTV-AMS-S1-01	A	T	1051	0.18239	318	SNP	49	2016-12-15	31.1	72.1	A T	28.1
1873	TTV-AMS-S1-01	C	G	1053	0.098726	314	SNP	49	2016-12-15	31.1	72.1	C G	28.1
1874	TTV-AMS-S1-01	A	G	1055	0.243902	328	SNP	49	2016-12-15	31.1	72.1	A G	28.1
1875	TTV-AMS-S1-01	A	C	1056	0.245455	330	SNP	49	2016-12-15	31.1	72.1	A C	28.1
1876	TTV-AMS-S1-01	A	T	1056	0.466667	330	SNP	49	2016-12-15	31.1	72.1	A T	28.1
1877	TTV-AMS-S1-01	A	C	1069	0.054545	330	SNP	49	2016-12-15	31.1	72.1	A C	28.1
1878	TTV-AMS-S1-01	A	T	1069	0.148485	330	SNP	49	2016-12-15	31.1	72.1	A T	28.1
1879	TTV-AMS-S1-01	C	A	1070	0.504792	313	SNP	49	2016-12-15	31.1	72.1	C A	28.1
1880	TTV-AMS-S1-01	C	G	1070	0.440895	313	SNP	49	2016-12-15	31.1	72.1	C G	28.1
1881	TTV-AMS-S1-01	C	G	1071	0.057325	314	SNP	49	2016-12-15	31.1	72.1	C G	28.1
1882	TTV-AMS-S1-01	G	A	1073	0.231013	316	SNP	49	2016-12-15	31.1	72.1	G A	28.1
1883	TTV-AMS-S1-01	A	G	1075	0.171617	303	SNP	49	2016-12-15	31.1	72.1	A G	28.1
1884	TTV-AMS-S1-01	G	C	1090	0.105919	321	SNP	49	2016-12-15	31.1	72.1	G C	28.1
1885	TTV-AMS-S1-01	C	A	1097	0.678344	314	SNP	49	2016-12-15	31.1	72.1	C A	28.1
1886	TTV-AMS-S1-01	A	T	1108	0.463235	272	SNP	49	2016-12-15	31.1	72.1	A T	28.1
1887	TTV-AMS-S1-01	C	G	1109	0.201493	268	SNP	49	2016-12-15	31.1	72.1	C G	28.1
1888	TTV-AMS-S1-01	C	A	1111	0.215139	251	SNP	49	2016-12-15	31.1	72.1	C A	28.1
1889	TTV-AMS-S1-01	C	G	1111	0.776892	251	SNP	49	2016-12-15	31.1	72.1	C G	28.1
1890	TTV-AMS-S1-01	A	G	1112	0.86	250	SNP	49	2016-12-15	31.1	72.1	A G	28.1
1891	TTV-AMS-S1-01	G	A	1114	0.890625	256	SNP	49	2016-12-15	31.1	72.1	G A	28.1
1892	TTV-AMS-S1-01	A	G	1120	0.382759	290	SNP	49	2016-12-15	31.1	72.1	A G	28.1
1893	TTV-AMS-S1-01	C	G	1121	0.269625	293	SNP	49	2016-12-15	31.1	72.1	C G	28.1
1894	TTV-AMS-S1-01	G	C	1125	0.170569	299	SNP	49	2016-12-15	31.1	72.1	G C	28.1
1895	TTV-AMS-S1-01	G	A	1198	0.179153	307	SNP	49	2016-12-15	31.1	72.1	G A	28.1
1896	TTV-AMS-S1-01	G	C	1198	0.127036	307	SNP	49	2016-12-15	31.1	72.1	G C	28.1
1897	TTV-AMS-S1-01	A	C	1200	0.448505	301	SNP	49	2016-12-15	31.1	72.1	A C	28.1
1898	TTV-AMS-S1-01	C	A	1210	0.730375	293	SNP	49	2016-12-15	31.1	72.1	C A	28.1
1899	TTV-AMS-S1-01	C	G	1210	0.1843	293	SNP	49	2016-12-15	31.1	72.1	C G	28.1
1900	TTV-AMS-S1-01	A	C	1211	0.29932	294	SNP	49	2016-12-15	31.1	72.1	A C	28.1
1901	TTV-AMS-S1-01	G	C	1231	0.313653	271	SNP	49	2016-12-15	31.1	72.1	G C	28.1
1902	TTV-AMS-S1-01	T	C	1371	1	296	SNP	49	2016-12-15	31.1	72.1	T C	28.1
1903	TTV-AMS-S1-01	G	A	1405	0.063123	301	SNP	49	2016-12-15	31.1	72.1	G A	28.1
1904	TTV-AMS-S1-01	G	A	1773	0.070423	213	SNP	49	2016-12-15	31.1	72.1	G A	28.1
1905	TTV-AMS-S1-01	C	G	1778	1	208	SNP	49	2016-12-15	31.1	72.1	C G	28.1
1906	TTV-AMS-S1-01	G	A	1836	0.178571	252	SNP	49	2016-12-15	31.1	72.1	G A	28.1
1907	TTV-AMS-S1-01	T	C	1872	0.283333	240	SNP	49	2016-12-15	31.1	72.1	T C	28.1
1908	TTV-AMS-S1-01	A	C	2076	0.415441	272	SNP	49	2016-12-15	31.1	72.1	A C	28.1
1909	TTV-AMS-S1-01	A	G	2097	0.486014	286	SNP	49	2016-12-15	31.1	72.1	A G	28.1
1910	TTV-AMS-S1-01	G	A	2129	0.418519	270	SNP	49	2016-12-15	31.1	72.1	G A	28.1
1911	TTV-AMS-S1-01	C	G	2182	0.076923	208	SNP	49	2016-12-15	31.1	72.1	C G	28.1
1912	TTV-AMS-S1-01	C	G	2233	0.175	160	SNP	49	2016-12-15	31.1	72.1	C G	28.1
1913	TTV-AMS-S1-01	C	A	2242	0.155844	154	SNP	49	2016-12-15	31.1	72.1	C A	28.1
1914	TTV-AMS-S1-01	C	T	387	0.070111	542	SNP	50	2017-04-24	31.4	72.4	C T	28.4
1915	TTV-AMS-S1-01	G	C	479	1	603	SNP	50	2017-04-24	31.4	72.4	G C	28.4
1916	TTV-AMS-S1-01	G	A	681	0.123755	703	SNP	50	2017-04-24	31.4	72.4	G A	28.4
1917	TTV-AMS-S1-01	C	G	714	0.328338	734	SNP	50	2017-04-24	31.4	72.4	C G	28.4
1918	TTV-AMS-S1-01	G	A	866	0.316216	740	SNP	50	2017-04-24	31.4	72.4	G A	28.4
1919	TTV-AMS-S1-01	G	C	866	0.197297	740	SNP	50	2017-04-24	31.4	72.4	G C	28.4
1920	TTV-AMS-S1-01	T	C	868	0.135172	725	SNP	50	2017-04-24	31.4	72.4	T C	28.4
1921	TTV-AMS-S1-01	A	C	869	0.353994	726	SNP	50	2017-04-24	31.4	72.4	A C	28.4
1922	TTV-AMS-S1-01	A	G	869	0.086777	726	SNP	50	2017-04-24	31.4	72.4	A G	28.4
1923	TTV-AMS-S1-01	A	T	869	0.07438	726	SNP	50	2017-04-24	31.4	72.4	A T	28.4
1924	TTV-AMS-S1-01	G	A	871	0.167842	709	SNP	50	2017-04-24	31.4	72.4	G A	28.4
1925	TTV-AMS-S1-01	T	A	873	0.060086	699	SNP	50	2017-04-24	31.4	72.4	T A	28.4
1926	TTV-AMS-S1-01	T	C	873	0.214592	699	SNP	50	2017-04-24	31.4	72.4	T C	28.4
1927	TTV-AMS-S1-01	T	G	873	0.257511	699	SNP	50	2017-04-24	31.4	72.4	T G	28.4
1928	TTV-AMS-S1-01	A	C	877	0.386167	694	SNP	50	2017-04-24	31.4	72.4	A C	28.4
1929	TTV-AMS-S1-01	A	G	877	0.479827	694	SNP	50	2017-04-24	31.4	72.4	A G	28.4
1930	TTV-AMS-S1-01	A	C	878	0.057992	707	SNP	50	2017-04-24	31.4	72.4	A C	28.4
1931	TTV-AMS-S1-01	A	T	879	0.090153	721	SNP	50	2017-04-24	31.4	72.4	A T	28.4
1932	TTV-AMS-S1-01	G	C	886	0.320833	720	SNP	50	2017-04-24	31.4	72.4	G C	28.4
1933	TTV-AMS-S1-01	A	C	887	0.216407	707	SNP	50	2017-04-24	31.4	72.4	A C	28.4
1934	TTV-AMS-S1-01	G	A	888	0.15983	707	SNP	50	2017-04-24	31.4	72.4	G A	28.4
1935	TTV-AMS-S1-01	G	C	888	0.127298	707	SNP	50	2017-04-24	31.4	72.4	G C	28.4
1936	TTV-AMS-S1-01	A	G	889	0.0674	727	SNP	50	2017-04-24	31.4	72.4	A G	28.4
1937	TTV-AMS-S1-01	A	G	890	0.051491	738	SNP	50	2017-04-24	31.4	72.4	A G	28.4
1938	TTV-AMS-S1-01	G	A	913	0.255659	751	SNP	50	2017-04-24	31.4	72.4	G A	28.4
1939	TTV-AMS-S1-01	G	C	916	0.466045	751	SNP	50	2017-04-24	31.4	72.4	G C	28.4
1940	TTV-AMS-S1-01	A	C	922	0.46238	731	SNP	50	2017-04-24	31.4	72.4	A C	28.4
1941	TTV-AMS-S1-01	A	G	922	0.191518	731	SNP	50	2017-04-24	31.4	72.4	A G	28.4
1942	TTV-AMS-S1-01	A	G	923	0.075034	733	SNP	50	2017-04-24	31.4	72.4	A G	28.4
1943	TTV-AMS-S1-01	A	G	926	0.160643	747	SNP	50	2017-04-24	31.4	72.4	A G	28.4
1944	TTV-AMS-S1-01	G	C	927	0.060322	746	SNP	50	2017-04-24	31.4	72.4	G C	28.4
1945	TTV-AMS-S1-01	C	A	934	0.491525	767	SNP	50	2017-04-24	31.4	72.4	C A	28.4
1946	TTV-AMS-S1-01	A	G	935	0.134541	773	SNP	50	2017-04-24	31.4	72.4	A G	28.4
1947	TTV-AMS-S1-01	C	G	954	0.598795	830	SNP	50	2017-04-24	31.4	72.4	C G	28.4
1948	TTV-AMS-S1-01	A	G	1022	0.098301	824	SNP	50	2017-04-24	31.4	72.4	A G	28.4
1949	TTV-AMS-S1-01	T	A	1023	0.35966	823	SNP	50	2017-04-24	31.4	72.4	T A	28.4
1950	TTV-AMS-S1-01	C	A	1025	0.688185	821	SNP	50	2017-04-24	31.4	72.4	C A	28.4
1951	TTV-AMS-S1-01	C	G	1027	0.148699	807	SNP	50	2017-04-24	31.4	72.4	C G	28.4
1952	TTV-AMS-S1-01	C	T	1040	0.053985	778	SNP	50	2017-04-24	31.4	72.4	C T	28.4
1953	TTV-AMS-S1-01	A	G	1045	0.271053	760	SNP	50	2017-04-24	31.4	72.4	A G	28.4
1954	TTV-AMS-S1-01	C	A	1046	0.093628	769	SNP	50	2017-04-24	31.4	72.4	C A	28.4
1955	TTV-AMS-S1-01	C	G	1046	0.370611	769	SNP	50	2017-04-24	31.4	72.4	C G	28.4
1956	TTV-AMS-S1-01	A	G	1048	0.325644	737	SNP	50	2017-04-24	31.4	72.4	A G	28.4
1957	TTV-AMS-S1-01	A	G	1049	0.226158	734	SNP	50	2017-04-24	31.4	72.4	A G	28.4
1958	TTV-AMS-S1-01	A	C	1051	0.148248	742	SNP	50	2017-04-24	31.4	72.4	A C	28.4
1959	TTV-AMS-S1-01	A	G	1051	0.105121	742	SNP	50	2017-04-24	31.4	72.4	A G	28.4
1960	TTV-AMS-S1-01	A	T	1051	0.296496	742	SNP	50	2017-04-24	31.4	72.4	A T	28.4
1961	TTV-AMS-S1-01	A	C	1054	0.053191	752	SNP	50	2017-04-24	31.4	72.4	A C	28.4
1962	TTV-AMS-S1-01	A	G	1055	0.171088	754	SNP	50	2017-04-24	31.4	72.4	A G	28.4
1963	TTV-AMS-S1-01	A	C	1056	0.335544	754	SNP	50	2017-04-24	31.4	72.4	A C	28.4
1964	TTV-AMS-S1-01	A	T	1056	0.474801	754	SNP	50	2017-04-24	31.4	72.4	A T	28.4
1965	TTV-AMS-S1-01	A	C	1069	0.135135	740	SNP	50	2017-04-24	31.4	72.4	A C	28.4
1966	TTV-AMS-S1-01	C	A	1070	0.497823	689	SNP	50	2017-04-24	31.4	72.4	C A	28.4
1967	TTV-AMS-S1-01	C	G	1070	0.371553	689	SNP	50	2017-04-24	31.4	72.4	C G	28.4
1968	TTV-AMS-S1-01	C	A	1071	0.081361	676	SNP	50	2017-04-24	31.4	72.4	C A	28.4
1969	TTV-AMS-S1-01	C	G	1071	0.236686	676	SNP	50	2017-04-24	31.4	72.4	C G	28.4
1970	TTV-AMS-S1-01	G	A	1073	0.204023	696	SNP	50	2017-04-24	31.4	72.4	G A	28.4
1971	TTV-AMS-S1-01	A	G	1075	0.151734	692	SNP	50	2017-04-24	31.4	72.4	A G	28.4
1972	TTV-AMS-S1-01	C	A	1087	0.056164	730	SNP	50	2017-04-24	31.4	72.4	C A	28.4
1973	TTV-AMS-S1-01	G	C	1090	0.213092	718	SNP	50	2017-04-24	31.4	72.4	G C	28.4
1974	TTV-AMS-S1-01	C	A	1097	0.351852	702	SNP	50	2017-04-24	31.4	72.4	C A	28.4
1975	TTV-AMS-S1-01	A	G	1108	0.056361	621	SNP	50	2017-04-24	31.4	72.4	A G	28.4
1976	TTV-AMS-S1-01	A	T	1108	0.302738	621	SNP	50	2017-04-24	31.4	72.4	A T	28.4
1977	TTV-AMS-S1-01	C	A	1109	0.096774	589	SNP	50	2017-04-24	31.4	72.4	C A	28.4
1978	TTV-AMS-S1-01	C	G	1109	0.234295	589	SNP	50	2017-04-24	31.4	72.4	C G	28.4
1979	TTV-AMS-S1-01	C	A	1111	0.324042	574	SNP	50	2017-04-24	31.4	72.4	C A	28.4
1980	TTV-AMS-S1-01	C	G	1111	0.574913	574	SNP	50	2017-04-24	31.4	72.4	C G	28.4
1981	TTV-AMS-S1-01	A	G	1112	0.904181	574	SNP	50	2017-04-24	31.4	72.4	A G	28.4
1982	TTV-AMS-S1-01	G	A	1114	0.795883	583	SNP	50	2017-04-24	31.4	72.4	G A	28.4
1983	TTV-AMS-S1-01	G	C	1115	0.0623	626	SNP	50	2017-04-24	31.4	72.4	G C	28.4
1984	TTV-AMS-S1-01	G	C	1117	0.065391	627	SNP	50	2017-04-24	31.4	72.4	G C	28.4
1985	TTV-AMS-S1-01	A	C	1120	0.054628	659	SNP	50	2017-04-24	31.4	72.4	A C	28.4
1986	TTV-AMS-S1-01	A	G	1120	0.368741	659	SNP	50	2017-04-24	31.4	72.4	A G	28.4
1987	TTV-AMS-S1-01	C	G	1121	0.070997	662	SNP	50	2017-04-24	31.4	72.4	C G	28.4
1988	TTV-AMS-S1-01	G	C	1125	0.167927	661	SNP	50	2017-04-24	31.4	72.4	G C	28.4
1989	TTV-AMS-S1-01	G	A	1198	0.166911	683	SNP	50	2017-04-24	31.4	72.4	G A	28.4
1990	TTV-AMS-S1-01	G	C	1198	0.115666	683	SNP	50	2017-04-24	31.4	72.4	G C	28.4
1991	TTV-AMS-S1-01	A	C	1200	0.458394	685	SNP	50	2017-04-24	31.4	72.4	A C	28.4
1992	TTV-AMS-S1-01	C	A	1210	0.59	700	SNP	50	2017-04-24	31.4	72.4	C A	28.4
1993	TTV-AMS-S1-01	C	G	1210	0.355714	700	SNP	50	2017-04-24	31.4	72.4	C G	28.4
1994	TTV-AMS-S1-01	A	C	1211	0.17147	694	SNP	50	2017-04-24	31.4	72.4	A C	28.4
1995	TTV-AMS-S1-01	A	G	1211	0.064842	694	SNP	50	2017-04-24	31.4	72.4	A G	28.4
1996	TTV-AMS-S1-01	G	C	1231	0.357367	638	SNP	50	2017-04-24	31.4	72.4	G C	28.4
1997	TTV-AMS-S1-01	G	T	1282	0.116379	696	SNP	50	2017-04-24	31.4	72.4	G T	28.4
1998	TTV-AMS-S1-01	T	C	1371	1	862	SNP	50	2017-04-24	31.4	72.4	T C	28.4
[truncated: 2,505 more rows]

## Sheet: Supplementary Table S3
Supplementary Table S3. Linear regression statistics of the number of mutations over time. P-values < 0.05 were considered significant (marked in bold).
Lineage TTV-AMS-S2-04 had only 3 timepoints, thus it was excluded from the statirstical analysis.
Lineage	Spearman Rho	p.value
TTV-AMS-S1-01	0.856261	3.65855e-12
TTV-AMS-S1-23	0.520486	0.0130137
TTMV-AMS-S1-41	0.952562	1.74683e-06
TTV-AMS-S2-01	0.608028	0.00126261
TTV-AMS-S2-03	0.586552	0.0274701
TTV-AMS-S2-04	Only 3 samples; excluded

## Sheet: Supplementary Table S4
Supplementary Table S4. Variants detected at only one time point. These variants were excluded from the selection pressure analysis.
Lineage	REF	ALT	POS	AF	DP	TYPE	TP	Date_of_collection	follow_up_years	age	change	lineage_year_of_follow
TTMV-AMS-S1-41	G	A	189	0.06875	160	SNP	13	1991-05-23	5.5	46.5	G A	4.5
TTMV-AMS-S1-41	G	A	711	0.058577	239	SNP	13	1991-05-23	5.5	46.5	G A	4.5
TTMV-AMS-S1-41	C	A	829	0.96817	377	SNP	13	1991-05-23	5.5	46.5	C A	4.5
TTMV-AMS-S1-41	G	A	1148	0.054983	291	SNP	13	1991-05-23	5.5	46.5	G A	4.5
TTMV-AMS-S1-41	C	A	974	1	393	SNP	15	1993-11-22	8	49	C A	7
TTMV-AMS-S1-41	C	A	1054	0.430865	1121	SNP	24	2004-04-13	18.4	59.4	C A	17.4
TTMV-AMS-S1-41	A	C	1100	0.159728	1177	SNP	24	2004-04-13	18.4	59.4	A C	17.4
TTMV-AMS-S1-41	C	T	343	0.369565	414	SNP	44	2014-06-16	28.6	69.6	C T	27.6
TTMV-AMS-S1-41	A	C	971	0.167339	496	SNP	44	2014-06-16	28.6	69.6	A C	27.6
TTMV-AMS-S1-41	G	C	986	0.357895	475	SNP	44	2014-06-16	28.6	69.6	G C	27.6
TTMV-AMS-S1-41	G	A	1071	0.19697	396	SNP	44	2014-06-16	28.6	69.6	G A	27.6
TTMV-AMS-S1-41	T	A	216	0.118132	364	SNP	47	2015-12-17	30.1	71.1	T A	29.1
TTMV-AMS-S1-41	G	C	847	0.157454	597	SNP	47	2015-12-17	30.1	71.1	G C	29.1
TTMV-AMS-S1-41	G	A	1333	0.446154	65	SNP	48	2016-06-23	30.6	71.6	G A	29.6
TTMV-AMS-S1-41	G	T	241	1	70	SNP	52	2018-03-27	32.4	73.4	G T	31.4
TTMV-AMS-S1-41	G	A	535	0.944444	90	SNP	52	2018-03-27	32.4	73.4	G A	31.4
TTMV-AMS-S1-41	A	G	1135	0.981651	109	SNP	52	2018-03-27	32.4	73.4	A G	31.4
TTMV-AMS-S1-41	G	A	1186	0.24	125	SNP	52	2018-03-27	32.4	73.4	G A	31.4
TTMV-AMS-S1-41	G	A	1414	0.557895	95	SNP	52	2018-03-27	32.4	73.4	G A	31.4
TTV-AMS-S1-01	G	A	137	0.174603	63	SNP	13	1991-05-23	5.5	46.5	G A	2.5
TTV-AMS-S1-01	G	T	1788	0.156175	1255	SNP	14	1993-05-11	7.5	48.5	G T	4.5
TTV-AMS-S1-01	G	A	301	0.276115	1905	SNP	15	1993-11-22	8	49	G A	5
TTV-AMS-S1-01	G	A	772	0.580181	2432	SNP	15	1993-11-22	8	49	G A	5
TTV-AMS-S1-01	C	T	1103	0.168785	1967	SNP	15	1993-11-22	8	49	C T	5
TTV-AMS-S1-01	G	A	1661	0.155763	2889	SNP	15	1993-11-22	8	49	G A	5
TTV-AMS-S1-01	G	A	216	0.065953	5792	SNP	19	1995-05-30	9.5	50.5	G A	6.5
TTV-AMS-S1-01	G	A	732	0.066142	8648	SNP	19	1995-05-30	9.5	50.5	G A	6.5
TTV-AMS-S1-01	G	A	1127	0.057643	8171	SNP	19	1995-05-30	9.5	50.5	G A	6.5
TTV-AMS-S1-01	G	A	1128	0.060154	8179	SNP	19	1995-05-30	9.5	50.5	G A	6.5
TTV-AMS-S1-01	G	A	1223	0.065038	8472	SNP	19	1995-05-30	9.5	50.5	G A	6.5
TTV-AMS-S1-01	G	A	1559	0.067222	9000	SNP	19	1995-05-30	9.5	50.5	G A	6.5
TTV-AMS-S1-01	G	A	1561	0.062065	9055	SNP	19	1995-05-30	9.5	50.5	G A	6.5
TTV-AMS-S1-01	G	A	1687	0.061632	9508	SNP	19	1995-05-30	9.5	50.5	G A	6.5
TTV-AMS-S1-01	C	G	1091	0.448609	1761	SNP	20	1996-12-03	11	52	C G	8.1
TTV-AMS-S1-01	G	A	1506	0.067127	7240	SNP	21	1996-05-30	10.5	51.5	G A	7.5
TTV-AMS-S1-01	G	A	2188	0.076332	7415	SNP	21	1996-05-30	10.5	51.5	G A	7.5
TTV-AMS-S1-01	G	A	445	0.191939	521	SNP	23	2003-10-13	17.9	58.9	G A	14.9
TTV-AMS-S1-01	G	A	2007	0.255877	1106	SNP	23	2003-10-13	17.9	58.9	G A	14.9
TTV-AMS-S1-01	G	A	562	0.078394	4707	SNP	24	2004-04-13	18.4	59.4	G A	15.4
TTV-AMS-S1-01	A	G	937	0.146776	5103	SNP	24	2004-04-13	18.4	59.4	A G	15.4
TTV-AMS-S1-01	G	A	1102	0.07836	1659	SNP	26	2005-10-10	19.9	60.9	G A	16.9
TTV-AMS-S1-01	A	G	863	0.052632	133	SNP	29	2006-11-04	21	62	A G	18
TTV-AMS-S1-01	G	T	1821	0.190693	1977	SNP	30	2007-08-10	21.7	62.7	G T	18.7
TTV-AMS-S1-01	A	G	633	0.198847	694	SNP	33	2008-09-10	22.8	63.8	A G	19.8
TTV-AMS-S1-01	G	A	2173	0.263158	988	SNP	33	2008-09-10	22.8	63.8	G A	19.8
TTV-AMS-S1-01	G	A	360	0.099448	543	SNP	34	2009-08-10	23.7	64.7	G A	20.7
TTV-AMS-S1-01	C	T	1275	0.106383	470	SNP	34	2009-08-10	23.7	64.7	C T	20.7
TTV-AMS-S1-01	G	T	1592	0.105939	623	SNP	34	2009-08-10	23.7	64.7	G T	20.7
TTV-AMS-S1-01	G	A	191	0.12426	169	SNP	35	2009-09-04	23.8	64.8	G A	20.8
TTV-AMS-S1-01	G	A	408	0.070175	456	SNP	35	2009-09-04	23.8	64.8	G A	20.8
TTV-AMS-S1-01	G	A	1990	0.128125	7961	SNP	36	2010-01-04	24.1	65.1	G A	21.1
TTV-AMS-S1-01	G	A	1243	0.057143	70	SNP	37	2010-04-10	24.4	65.4	G A	21.4
TTV-AMS-S1-01	G	A	1252	0.056338	71	SNP	37	2010-04-10	24.4	65.4	G A	21.4
TTV-AMS-S1-01	C	T	1312	0.076923	78	SNP	37	2010-04-10	24.4	65.4	C T	21.4
TTV-AMS-S1-01	G	A	189	0.092292	986	SNP	42	2013-03-06	27.3	68.3	G A	24.3
TTV-AMS-S1-01	G	A	2246	0.105612	2263	SNP	44	2014-06-16	28.6	69.6	G A	25.6
TTV-AMS-S1-01	G	A	1405	0.063123	301	SNP	49	2016-12-15	31.1	72.1	G A	28.1
TTV-AMS-S1-01	C	G	2182	0.076923	208	SNP	49	2016-12-15	31.1	72.1	C G	28.1
TTV-AMS-S1-01	T	C	549	0.056165	1549	SNP	51	2017-09-26	31.9	72.9	T C	28.9
TTV-AMS-S1-01	A	G	904	0.058323	4235	SNP	52	2018-03-27	32.4	73.4	A G	29.4
TTV-AMS-S1-01	C	T	960	0.050507	4435	SNP	52	2018-03-27	32.4	73.4	C T	29.4
TTV-AMS-S1-01	C	T	165	0.384858	317	SNP	53	2018-09-27	32.9	73.9	C T	29.9
TTV-AMS-S1-01	G	A	663	0.073171	41	SNP	54	2019-04-04	33.4	74.4	G A	30.4
TTV-AMS-S1-01	T	A	1156	0.058824	68	SNP	54	2019-04-04	33.4	74.4	T A	30.4
TTV-AMS-S1-01	C	A	1283	0.202899	69	SNP	54	2019-04-04	33.4	74.4	C A	30.4
TTV-AMS-S1-01	A	T	1287	0.202703	74	SNP	54	2019-04-04	33.4	74.4	A T	30.4
TTV-AMS-S1-23	C	A	1425	0.120865	786	SNP	1	1985-11-15	0	41	C A	0
TTV-AMS-S1-23	A	G	1057	0.345739	2042	SNP	2	1986-05-21	0.5	41.5	A G	0.5
TTV-AMS-S1-23	G	A	260	0.113074	283	SNP	13	1991-05-23	5.5	46.5	G A	5.5
TTV-AMS-S1-23	G	A	637	0.056206	427	SNP	13	1991-05-23	5.5	46.5	G A	5.5
TTV-AMS-S1-23	C	A	639	0.062937	429	SNP	13	1991-05-23	5.5	46.5	C A	5.5
TTV-AMS-S1-23	G	A	975	0.110701	271	SNP	13	1991-05-23	5.5	46.5	G A	5.5
TTV-AMS-S1-23	T	G	532	0.137554	4391	SNP	19	1995-05-30	9.5	50.5	T G	9.5
TTV-AMS-S1-23	A	G	1049	0.13361	2410	SNP	19	1995-05-30	9.5	50.5	A G	9.5
TTV-AMS-S1-23	A	C	1156	0.110167	3295	SNP	19	1995-05-30	9.5	50.5	A C	9.5
TTV-AMS-S1-23	G	A	1426	0.068784	5132	SNP	20	1996-12-03	11	52	G A	11
TTV-AMS-S1-23	C	G	2122	0.051705	4545	SNP	20	1996-12-03	11	52	C G	11
TTV-AMS-S1-23	G	C	848	0.311111	90	SNP	22	2003-10-04	17.9	58.9	G C	17.9
TTV-AMS-S1-23	A	C	1193	0.716216	74	SNP	22	2003-10-04	17.9	58.9	A C	17.9
TTV-AMS-S1-23	C	T	1501	0.055838	197	SNP	24	2004-04-13	18.4	59.4	C T	18.4
TTV-AMS-S1-23	C	T	2076	0.066038	212	SNP	24	2004-04-13	18.4	59.4	C T	18.4
TTV-AMS-S1-23	T	C	2134	0.060606	231	SNP	24	2004-04-13	18.4	59.4	T C	18.4
TTV-AMS-S1-23	T	G	765	0.060375	1971	SNP	25	2004-12-10	19.1	60.1	T G	19.1
TTV-AMS-S1-23	C	A	2256	0.084594	1785	SNP	25	2004-12-10	19.1	60.1	C A	19.1
TTV-AMS-S1-23	G	C	964	0.061758	842	SNP	27	2005-11-04	20	61	G C	20
TTV-AMS-S1-23	G	A	1286	0.06463	851	SNP	30	2007-08-10	21.7	62.7	G A	21.7
TTV-AMS-S1-23	C	A	2129	0.294831	2225	SNP	31	2007-10-04	21.9	62.9	C A	21.9
TTV-AMS-S1-23	C	A	205	0.081049	1678	SNP	40	2012-03-12	26.3	67.3	C A	26.3
TTV-AMS-S1-23	A	G	1097	0.428571	77	SNP	50	2017-04-24	31.4	72.4	A G	31.4
TTV-AMS-S1-23	G	T	2004	0.277778	108	SNP	50	2017-04-24	31.4	72.4	G T	31.4
TTV-AMS-S1-23	A	T	917	0.1234	1094	SNP	51	2017-09-26	31.9	72.9	A T	31.9
TTV-AMS-S1-23	G	A	1341	0.123665	1124	SNP	51	2017-09-26	31.9	72.9	G A	31.9
TTV-AMS-S1-23	C	T	1806	0.061628	860	SNP	51	2017-09-26	31.9	72.9	C T	31.9
TTV-AMS-S1-23	G	A	2030	0.082251	924	SNP	51	2017-09-26	31.9	72.9	G A	31.9
TTV-AMS-S1-23	C	A	2196	0.140652	583	SNP	51	2017-09-26	31.9	72.9	C A	31.9
TTV-AMS-S1-23	G	C	1008	0.060837	1841	SNP	52	2018-03-27	32.4	73.4	G C	32.4
TTV-AMS-S1-23	G	C	1213	0.10439	2050	SNP	52	2018-03-27	32.4	73.4	G C	32.4
TTV-AMS-S1-23	G	A	1633	0.125	1600	SNP	52	2018-03-27	32.4	73.4	G A	32.4
TTV-AMS-S1-23	G	A	2043	0.378189	1568	SNP	52	2018-03-27	32.4	73.4	G A	32.4
TTV-AMS-S2-01	G	T	469	0.073281	887	SNP	62	1990-06-15	2.8	37.8	G T	0
TTV-AMS-S2-01	G	A	710	0.264083	2503	SNP	74	1996-12-16	9.3	44.3	G A	6.5
TTV-AMS-S2-01	C	T	1617	0.460279	2077	SNP	74	1996-12-16	9.3	44.3	C T	6.5
TTV-AMS-S2-01	A	C	1869	0.470058	2772	SNP	74	1996-12-16	9.3	44.3	A C	6.5
TTV-AMS-S2-01	C	T	552	0.054795	73	SNP	76	2003-10-13	16.1	51.1	C T	13.3
TTV-AMS-S2-01	G	A	161	0.053571	112	SNP	77	2004-04-19	16.6	51.6	G A	13.8
TTV-AMS-S2-01	G	C	1137	0.089385	358	SNP	77	2004-04-19	16.6	51.6	G C	13.8
TTV-AMS-S2-01	G	A	2074	0.073059	219	SNP	77	2004-04-19	16.6	51.6	G A	13.8
TTV-AMS-S2-01	G	A	2077	0.081818	220	SNP	77	2004-04-19	16.6	51.6	G A	13.8
TTV-AMS-S2-01	G	A	1460	0.150934	6049	SNP	80	2005-10-17	18.1	53.1	G A	15.3
TTV-AMS-S2-01	G	A	1716	0.062024	2757	SNP	83	2007-03-26	19.5	54.5	G A	16.8
TTV-AMS-S2-01	C	T	2116	0.0667	1994	SNP	84	2007-09-24	20	55	C T	17.3
TTV-AMS-S2-01	G	C	72	0.538863	1531	SNP	86	2008-10-13	21.1	56.1	G C	18.3
TTV-AMS-S2-01	A	C	861	0.241788	3714	SNP	86	2008-10-13	21.1	56.1	A C	18.3
TTV-AMS-S2-01	G	T	1099	0.490258	3182	SNP	86	2008-10-13	21.1	56.1	G T	18.3
TTV-AMS-S2-01	C	G	1167	0.135665	3059	SNP	86	2008-10-13	21.1	56.1	C G	18.3
TTV-AMS-S2-01	A	C	863	0.164056	3511	SNP	96	2014-01-27	26.4	61.4	A C	23.6
TTV-AMS-S2-01	A	G	811	0.10687	917	SNP	100	2015-12-22	28.3	63.3	A G	25.5
TTV-AMS-S2-01	G	T	1201	0.06463	851	SNP	100	2015-12-22	28.3	63.3	G T	25.5
TTV-AMS-S2-01	A	G	1718	0.054514	587	SNP	100	2015-12-22	28.3	63.3	A G	25.5
TTV-AMS-S2-01	G	A	499	0.103496	7295	SNP	101	2016-06-21	28.8	63.8	G A	26
TTV-AMS-S2-01	G	A	856	0.08608	7888	SNP	101	2016-06-21	28.8	63.8	G A	26
TTV-AMS-S2-01	C	G	848	0.453264	4825	SNP	102	2016-12-20	29.3	64.3	C G	26.5
TTV-AMS-S2-01	T	G	1417	0.45582	4923	SNP	102	2016-12-20	29.3	64.3	T G	26.5
TTV-AMS-S2-01	C	T	379	0.053846	130	SNP	103	2017-05-09	29.7	64.7	C T	26.9
TTV-AMS-S2-01	A	T	1124	0.834225	187	SNP	103	2017-05-09	29.7	64.7	A T	26.9
TTV-AMS-S2-01	A	G	1445	0.055046	218	SNP	103	2017-05-09	29.7	64.7	A G	26.9
TTV-AMS-S2-01	C	T	1743	0.137485	4095	SNP	104	2017-11-28	30.2	65.2	C T	27.5
TTV-AMS-S2-01	G	A	801	0.261867	10639	SNP	105	2018-05-22	30.7	65.7	G A	27.9
TTV-AMS-S2-01	A	G	1061	0.224424	11251	SNP	105	2018-05-22	30.7	65.7	A G	27.9
TTV-AMS-S2-01	G	A	1614	0.731923	9598	SNP	105	2018-05-22	30.7	65.7	G A	27.9
TTV-AMS-S2-01	C	G	899	0.464498	5563	SNP	106	2018-11-20	31.2	66.2	C G	28.4
TTV-AMS-S2-01	A	G	1057	0.517857	5264	SNP	106	2018-11-20	31.2	66.2	A G	28.4
TTV-AMS-S2-01	G	A	1896	0.479364	4967	SNP	106	2018-11-20	31.2	66.2	G A	28.4
TTV-AMS-S2-01	C	T	1955	0.516351	5535	SNP	106	2018-11-20	31.2	66.2	C T	28.4
TTV-AMS-S2-01	G	A	1985	0.508829	5550	SNP	106	2018-11-20	31.2	66.2	G A	28.4
TTV-AMS-S2-01	G	A	1986	0.508903	5504	SNP	106	2018-11-20	31.2	66.2	G A	28.4
TTV-AMS-S2-01	C	T	2092	0.514201	4049	SNP	106	2018-11-20	31.2	66.2	C T	28.4
TTV-AMS-S2-03	G	A	908	0.508393	417	SNP	80	2005-10-17	18.1	53.1	G A	10.8
TTV-AMS-S2-03	G	C	984	1	297	SNP	80	2005-10-17	18.1	53.1	G C	10.8
TTV-AMS-S2-03	C	A	1015	1	268	SNP	80	2005-10-17	18.1	53.1	C A	10.8
TTV-AMS-S2-03	T	G	1030	1	263	SNP	80	2005-10-17	18.1	53.1	T G	10.8
TTV-AMS-S2-03	C	T	1031	1	261	SNP	80	2005-10-17	18.1	53.1	C T	10.8
TTV-AMS-S2-03	A	G	874	0.757576	33	SNP	81	2006-04-24	18.6	53.6	A G	11.3
TTV-AMS-S2-03	A	C	221	0.129032	186	SNP	92	2011-11-07	24.2	59.2	A C	16.8
TTV-AMS-S2-03	C	A	1146	0.05102	294	SNP	92	2011-11-07	24.2	59.2	C A	16.8
TTV-AMS-S2-03	G	A	1191	0.13764	356	SNP	92	2011-11-07	24.2	59.2	G A	16.8
TTV-AMS-S2-03	G	A	2055	0.835351	2891	SNP	95	2013-07-08	25.8	60.8	G A	18.5
TTV-AMS-S2-03	T	C	702	1	15	SNP	97	2014-07-14	26.9	61.9	T C	19.5
TTV-AMS-S2-03	T	A	705	1	13	SNP	97	2014-07-14	26.9	61.9	T A	19.5
TTV-AMS-S2-03	G	A	946	1	212	SNP	97	2014-07-14	26.9	61.9	G A	19.5
TTV-AMS-S2-03	G	A	1072	0.99908	1087	SNP	97	2014-07-14	26.9	61.9	G A	19.5
TTV-AMS-S2-03	A	G	1108	0.998201	1112	SNP	97	2014-07-14	26.9	61.9	A G	19.5
TTV-AMS-S2-03	G	A	1533	0.998098	1577	SNP	97	2014-07-14	26.9	61.9	G A	19.5
TTV-AMS-S2-03	C	G	103	0.231486	1931	SNP	101	2016-06-21	28.8	63.8	C G	21.4
TTV-AMS-S2-03	A	C	1075	0.16085	2493	SNP	101	2016-06-21	28.8	63.8	A C	21.4
TTV-AMS-S2-03	G	T	1176	0.230601	2745	SNP	101	2016-06-21	28.8	63.8	G T	21.4
TTV-AMS-S2-03	A	C	958	1	160	SNP	103	2017-05-09	29.7	64.7	A C	22.3
TTV-AMS-S2-03	A	C	570	1	24	SNP	106	2018-11-20	31.2	66.2	A C	23.8
TTV-AMS-S2-03	T	G	684	1	15	SNP	106	2018-11-20	31.2	66.2	T G	23.8
TTV-AMS-S2-03	C	A	1148	0.157342	5523	SNP	106	2018-11-20	31.2	66.2	C A	23.8
TTV-AMS-S2-03	A	T	1188	0.077258	6200	SNP	106	2018-11-20	31.2	66.2	A T	23.8
TTV-AMS-S2-03	G	A	1434	0.257638	6808	SNP	106	2018-11-20	31.2	66.2	G A	23.8
TTV-AMS-S2-03	G	A	1445	0.260989	6552	SNP	106	2018-11-20	31.2	66.2	G A	23.8
TTV-AMS-S2-03	C	T	1972	0.190349	7129	SNP	106	2018-11-20	31.2	66.2	C T	23.8
TTV-AMS-S2-03	T	C	1365	0.997573	1236	SNP	107	2019-05-21	31.7	66.7	T C	24.3
TTV-AMS-S2-04	C	G	2200	0.995614	456	SNP	92	2011-11-07	24.2	59.2	C G	6.1

## Sheet: Supplementary Table S5
Supplementary Table S5. Polymorphic sites in the first time points of lineages.
	Lineage	REF	ALT	POS	AF	DP	TYPE	TP	Date_of_collection	follow_up_years	age	change	lineage_year_of_follow
1	TTV-AMS-S1-01	C	G	1070	0.417085	1393	SNP	7	1988-11-14	3	44	C G	0
2	TTV-AMS-S1-01	T	C	1371	0.397805	1458	SNP	7	1988-11-14	3	44	T C	0
3	TTV-AMS-S1-01	C	G	1778	0.414428	1303	SNP	7	1988-11-14	3	44	C G	0
4	TTV-AMS-S1-23	C	G	510	0.101877	746	SNP	1	1985-11-15	0	41	C G	0
5	TTV-AMS-S1-23	G	A	512	0.09905	737	SNP	1	1985-11-15	0	41	G A	0
6	TTV-AMS-S1-23	C	G	922	0.087287	527	SNP	1	1985-11-15	0	41	C G	0
7	TTV-AMS-S1-23	C	G	945	0.091388	569	SNP	1	1985-11-15	0	41	C G	0
8	TTV-AMS-S1-23	A	G	1039	0.094624	465	SNP	1	1985-11-15	0	41	A G	0
9	TTV-AMS-S1-23	A	C	1042	0.092873	463	SNP	1	1985-11-15	0	41	A C	0
10	TTV-AMS-S1-23	A	C	1043	0.21645	462	SNP	1	1985-11-15	0	41	A C	0
11	TTV-AMS-S1-23	C	A	1044	0.388769	463	SNP	1	1985-11-15	0	41	C A	0
12	TTV-AMS-S1-23	G	A	1052	0.096639	476	SNP	1	1985-11-15	0	41	G A	0
13	TTV-AMS-S1-23	G	C	1052	0.163866	476	SNP	1	1985-11-15	0	41	G C	0
14	TTV-AMS-S1-23	A	C	1159	0.089354	526	SNP	1	1985-11-15	0	41	A C	0
15	TTV-AMS-S1-23	C	G	1161	0.276392	521	SNP	1	1985-11-15	0	41	C G	0
16	TTV-AMS-S1-23	G	A	1168	0.089669	513	SNP	1	1985-11-15	0	41	G A	0
17	TTV-AMS-S1-23	A	C	1171	0.286538	520	SNP	1	1985-11-15	0	41	A C	0
18	TTV-AMS-S1-23	C	G	1182	0.054159	517	SNP	1	1985-11-15	0	41	C G	0
19	TTV-AMS-S1-23	G	C	1192	0.095153	557	SNP	1	1985-11-15	0	41	G C	0
20	TTV-AMS-S1-23	C	A	1248	0.081705	563	SNP	1	1985-11-15	0	41	C A	0
21	TTV-AMS-S1-23	C	A	1425	0.120865	786	SNP	1	1985-11-15	0	41	C A	0
22	TTV-AMS-S2-01	G	T	469	0.073281	887	SNP	62	1990-06-15	2.8	37.8	G T	0

## Sheet: Supplementary Table S6
Supplementary Table S6. Analysis of selection pressure within ORF1 gene.
Lineage	average dN/dS (SLAC)	Number of sites under positive selection					Number of sites under negative selection
		FEL	MEME	SLAC	Detected with at least one method	Detected with all methods	FEL	MEME	SLAC	Detected with at least one method	Detected with all methods
TTMV-AMS-S1-41	1.63	0	1	0	1	0	1	NA	0	1	0
TTV-AMS-S1-01	1.69	16	13	11	18	11	13	NA	9	15	9
TTV-AMS-S1-23	1.32	11	7	3	11	3	17	NA	14	17	14
TTV-AMS-S2-01	3.5	8	10	5	11	5	5	NA	2	5	2
TTV-AMS-S2-03	0.898	2	5	1	5	1	11	NA	4	11	4
TTV-AMS-S2-04	1.15	0	0	1	1	0	0	NA	0	0	0

## Sheet: Supplementary Table S7
Supplementary Table S7. Number and proportion of sites within and outside hypervariable region (HVR) that underwent postive or negative selection pressure.
Lineage	total number of sites under positive selection	number of sites in HVR under positive selection	percentage positive selection in HVR	total number of sites under negative selection	number of sites in HVR under negative selection	percentage negative selection in HVR	percentage negative selection outside HVR
TTMV-AMS-S1-41	1	1	100	1	0	0	100
TTV-AMS-S1-01	18	16	88.8889	15	4	26.6667	73.3333
TTV-AMS-S1-23	11	10	90.9091	17	4	23.5294	76.4706
TTV-AMS-S2-01	11	9	81.8182	5	0	0	100
TTV-AMS-S2-03	5	5	100	11	4	36.3636	63.6364
TTV-AMS-S2-04	1	1	100	0	NA	NA	NA

## Sheet: Supplementary Table S8
Supplementary Table S8. Location of positive and negative selection sites.
Lineage	Codon	Selection	Site	updown		NEGATIVE SELECTION SITES LOCATION
TTMV-AMS-S1-41	299	positive	HVR	HVR		upstream or downstream of HVR
TTV-AMS-S1-01	289	positive	HVR	HVR		Total upstream	Total downstream
TTV-AMS-S1-01	290	positive	HVR	HVR		18	19
TTV-AMS-S1-01	308	positive	HVR	HVR
TTV-AMS-S1-01	312	positive	HVR	HVR		TTV-S1-01 up	TTV-S1-01 down
TTV-AMS-S1-01	320	positive	HVR	HVR		3	8
TTV-AMS-S1-01	347	positive	HVR	HVR
TTV-AMS-S1-01	349	positive	HVR	HVR		TTV-S1-23 up	TTV-S1-23 down
TTV-AMS-S1-01	350	positive	HVR	HVR		5	8
TTV-AMS-S1-01	359	positive	HVR	HVR
TTV-AMS-S1-01	363	positive	HVR	HVR		TTV-S2-01 up	TTV-S2-01 down
TTV-AMS-S1-01	364	positive	HVR	HVR		3	2
TTV-AMS-S1-01	370	positive	HVR	HVR
TTV-AMS-S1-01	372	positive	HVR	HVR		TTV-S2-03 up	TTV-S2-03 down
TTV-AMS-S1-01	374	positive	HVR	HVR		6	1
TTV-AMS-S1-01	404	positive	HVR	HVR
TTV-AMS-S1-01	428	positive	HVR	HVR
TTV-AMS-S1-01	745	positive	non_HVR	HVR
TTV-AMS-S1-01	748	positive	non_HVR	HVR
TTV-AMS-S1-23	308	positive	HVR	HVR
TTV-AMS-S1-23	309	positive	HVR	HVR
TTV-AMS-S1-23	312	positive	HVR	HVR
TTV-AMS-S1-23	315	positive	HVR	HVR
TTV-AMS-S1-23	347	positive	HVR	HVR
TTV-AMS-S1-23	348	positive	HVR	HVR
TTV-AMS-S1-23	355	positive	HVR	HVR
TTV-AMS-S1-23	365	positive	HVR	HVR
TTV-AMS-S1-23	388	positive	HVR	HVR
TTV-AMS-S1-23	390	positive	HVR	HVR
TTV-AMS-S1-23	751	positive	non_HVR	down
TTV-AMS-S2-01	291	positive	HVR	HVR
TTV-AMS-S2-01	295	positive	HVR	HVR
TTV-AMS-S2-01	298	positive	HVR	HVR
TTV-AMS-S2-01	323	positive	HVR	HVR
TTV-AMS-S2-01	338	positive	HVR	HVR
TTV-AMS-S2-01	343	positive	HVR	HVR
TTV-AMS-S2-01	353	positive	HVR	HVR
TTV-AMS-S2-01	356	positive	HVR	HVR
TTV-AMS-S2-01	419	positive	HVR	HVR
TTV-AMS-S2-01	435	positive	non_HVR	down
TTV-AMS-S2-01	559	positive	non_HVR	down
TTV-AMS-S2-03	292	positive	HVR	HVR
TTV-AMS-S2-03	318	positive	HVR	HVR
TTV-AMS-S2-03	319	positive	HVR	HVR
TTV-AMS-S2-03	345	positive	HVR	HVR
TTV-AMS-S2-03	374	positive	HVR	HVR
TTV-AMS-S2-04	275	positive	HVR	HVR
TTMV-AMS-S1-41	70	negative	non_HVR	up
TTV-AMS-S1-01	129	negative	non_HVR	up
TTV-AMS-S1-01	227	negative	non_HVR	up
TTV-AMS-S1-01	238	negative	non_HVR	up
TTV-AMS-S1-01	296	negative	HVR	HVR
TTV-AMS-S1-01	300	negative	HVR	HVR
TTV-AMS-S1-01	333	negative	HVR	HVR
TTV-AMS-S1-01	352	negative	HVR	HVR
TTV-AMS-S1-01	529	negative	non_HVR	down
TTV-AMS-S1-01	560	negative	non_HVR	down
TTV-AMS-S1-01	591	negative	non_HVR	down
TTV-AMS-S1-01	612	negative	non_HVR	down
TTV-AMS-S1-01	624	negative	non_HVR	down
TTV-AMS-S1-01	692	negative	non_HVR	down
TTV-AMS-S1-01	695	negative	non_HVR	down
TTV-AMS-S1-01	699	negative	non_HVR	down
TTV-AMS-S1-23	62	negative	non_HVR	up
TTV-AMS-S1-23	79	negative	non_HVR	up
TTV-AMS-S1-23	130	negative	non_HVR	up
TTV-AMS-S1-23	190	negative	non_HVR	up
TTV-AMS-S1-23	258	negative	non_HVR	up
TTV-AMS-S1-23	351	negative	HVR	HVR
TTV-AMS-S1-23	357	negative	HVR	HVR
TTV-AMS-S1-23	359	negative	HVR	HVR
TTV-AMS-S1-23	398	negative	HVR	HVR
TTV-AMS-S1-23	448	negative	non_HVR	down
TTV-AMS-S1-23	599	negative	non_HVR	down
TTV-AMS-S1-23	723	negative	non_HVR	down
TTV-AMS-S1-23	730	negative	non_HVR	down
TTV-AMS-S1-23	748	negative	non_HVR	down
TTV-AMS-S1-23	749	negative	non_HVR	down
TTV-AMS-S1-23	750	negative	non_HVR	down
TTV-AMS-S1-23	754	negative	non_HVR	down
TTV-AMS-S2-01	94	negative	non_HVR	up
TTV-AMS-S2-01	179	negative	non_HVR	up
TTV-AMS-S2-01	243	negative	non_HVR	up
TTV-AMS-S2-01	549	negative	non_HVR	down
TTV-AMS-S2-01	619	negative	non_HVR	down
TTV-AMS-S2-03	89	negative	non_HVR	up
TTV-AMS-S2-03	129	negative	non_HVR	up
TTV-AMS-S2-03	131	negative	non_HVR	up
TTV-AMS-S2-03	150	negative	non_HVR	up
TTV-AMS-S2-03	237	negative	non_HVR	up
TTV-AMS-S2-03	253	negative	non_HVR	up
TTV-AMS-S2-03	271	negative	HVR	HVR
TTV-AMS-S2-03	306	negative	HVR	HVR
TTV-AMS-S2-03	309	negative	HVR	HVR
TTV-AMS-S2-03	431	negative	HVR	HVR
TTV-AMS-S2-03	729	negative	non_HVR	down
